# Supplementary material for: Expanding the Species and Chemical Diversity of Penicillium Section Cinnamopurpurea
Source: PLoS One. 2015 Apr 8;10(4):e0121987. doi: 10.1371/journal.pone.0121987 (PMC4390383; doi:10.1371/journal.pone.0121987)
Supplement: S1 Datafile — (TXT) [file pone.0121987.s001.txt]

S1 Datafile.  Beta-tubulin data alignment.
#mega
!Title ;
!Format DataType=DNA indel=- CodeTable=Standard;

!Domain=Data property=Coding CodonStart=1;
#162_P_cinnamopurpureum_T
------------------------------------------------------------
------------------------------------------------------------
----------------------------------------------------------TG
GTACGT----GCGAGGCTC---AACACGAGCGTCAATTGTTGG-CCCTGTCATGAAAATA
CTAACTGATTCCCAGGCAAAACATTGCTGCCGAGCACGGCCTCGACGGTGATGGACAGTA
AGTCT-----------------TATATGAAAATGGATTGGGCGAGGAATGGCGGTCTGAC
ATTTTTGTTAGCTTCACCGGTGCCTCCGATCTCCAGCTGGAGCGCATGAACGTCTACTTC
AACCATGTGAGTGACAT-CGGCCTCGTGGCAAGCACA-----------------------
--TTTTGA--------AAATCTAA---TTGG----TCGATTTTTTGTT------GATAGG
CTTCCGGTGACCGCTATGTTCCCCGTGCCGTCCTGGTCGACCTGGAGCCCGGTACCATGG
ACGCTGTCCGCTCCGGTCCCTTCGGCAAGCTCTTCCGTCCCGACAACTTCGTCTTCGGTC
AGTCCGGCGCCGGTAACAACTGG

#735_P_cvjetkovicii
------------------------------------------------------------
------------------------------------------------------------
----------------------------------------------------------TG
GTACGT----GCTGCACTC---GTCACGGGCATCAATTGTTGGGCTCCAAGAAAAAAAAA
CTGACTCTTCACCAGGCAAAACATTGCTGGCGAGCACGGCCTCGACGGTGATGGCCAGTA
AGTTT-----------------GATATGGATATCAATTGGGC--AGAATGGCGGTCTGAT
G-TTTTGTTAGCTTCACCGGTGATTCCGACCTCCAGCTTGAGCGCATGAACGTCTACTTC
AACCATGTAAGTGACATCCGCCCATGTGGCAGACACATACTTG----TTTTATTTTTTTA
TTTTCTTT-----------TCTAACGATTGG--TTTTTTTCTCTTGAT------GATAGG
CTGCCGGTGAACGCTACGTTCCCCGTGCCGTCCTGGTCGATTTGGAGCCCGGTACCATGG
ACGCTGTCCGCTCCGGTCCCTTCGGCAAGCTTTTCCGTCCCGACAACTTCGTCTTCGGTC
AGTCCGGTGCTGGTAACAACTGG

#2498_P_pusillum_T
------------------------------------------------------------
------------------------------------------------------------
----------------------------------------------------------TG
GTATGTTAGCAGTCTTCCC---AATTTGGGCGTCAATTGTTGGGCCGGACCATGAAGATG
CTAACCGAATTCCAGGCAAACCATTGCTGGCGAGCACGGCCTCGATGGCGATGGCCAGTA
AGTTTCGAATTTTTCCTTTGCCTACGTGAAATGGGCGTGGAGAAGGAATGGCGGTCTGAT
A-TTTTGCTAGCTTCACCGGTGCCTCCGACCTCCAGCTGGAGCGCATGAACGTCTACTTC
AACCATGTGAGTGCCAA-TCCCCTCGTGGCAGCCATG-----------------------
--TTTCGA-----------TCTAGATTTTTGACTTTTTTCCTTTTTTTTTTCCCAATAGG
CCTCCGGTGACCGCTATGTTCCCCGTGCCGTCCTGGTCGACCTGGAGCCCGGTACCATGG
ACGCTGTCCGTGCCGGTCCCTTCGGCAAGCTTTTCCGTCCCGACAACTTCGTCTTCGGTC
AGTCCGGTGCCGGTAACAACTGG

#5274_P_idahoense_T
------------------------------------------------------------
------------------------------------------------------------
------------------------------------------------------------
-------------------------------CTCAATTGTTGGTTTT---GATGAAGATA
CTGACTGTTTCTTAGGCAAAATATTGCTGGGGAGCACGGCCTCGACGGCGATGGCCAGTG
AGTTC-----------------TATATGGAAATCGATTGGGC-AGGAATGGCGGTCTGAT
G-TTTTGTTAGCTTCACCGGTGATTCCGACCTCCAGCTTGAGCGCATGAACGTCTATTTC
AACCATGTGAGTGACAT-GAA-CATGTGGCAGACATGTTTTCT------TTTGTTTTTTT
TTTTTTTG-----------TCTAAATTTTGA----CTTTTTCTTTTTT------GATAGG
CTTCTGGTGACCGCTACGTTCCCCGTGCCGTCCTGGTCGATCTGGAGCCCGGTACCATGG
ACGCTGTCCGCTCCGGTCCCTTCGGCAAGCTTTTCCGTCCCGACAACTTCGTCGGCGGT-
-----------------------

#13013_P_colei
------------------------------------------------------------
------------------------------------------------------------
----------------------------------------------------------TG
GTACGT----GCTTACCTC---GACCCAATTATCAATTGTTGGGTTT---GATGAAGATA
TTGACTGTTCCTTAGGCAAAATATTGCTGGCGAGCACGGTCTCGATGGCGATGGCCAGTG
AGTTC-----------------CATATGGAAAACGATTAGGC-AGGAATGGCGGTCTGAT
G-TTTTGTTAGCTTCACCGGTGGCTCCGACCTCCAGCTTGAGCGCATGAACGTCTACTTC
AACCATGTGAGTGTCAT-CAACCATGTGGCAGTC-------------------TTTTTTA
TATTTTGG-----------TCTTATTATTGA----CTCTCCCCTTTCT------GATAGG
CTTCCGGTGACCGCTACGTTCCCCGTGCCGTCCTGGTCGATCTGGAGCCCGGTACCATGG
ACGCTGTCCGCTCCGGTCCCTTCGGCAAGCTTTTCCGTCCCGACAACTTCGTCTTCGGTC
AGTCCGGTGCTGGTAACAACTGG

#22302_P_monsgalena
------------------------------------------------------------
------------------------------------------------------------
----------------------------------------------------------TG
GTACGT----GCTGCACTC---GTCACGGGCATCAATTGTTGGGCTCCAAGAAGAAGATA
CTGACTGTTCCCTAGGCAAAACATTGCTGGCGAGCACGGCCTCGACGGTGATGGCCAGTA
AGTTT-----------------GATATGGATATCAATCGGGC--AGAATGGCGGTCTGAT
G-TTTTGTTAGCTTCACCGGTGATTCCGACCTCCAGCTTGAGCGCATGAACGTCTACTTC
AACCATGTGAGTGACAT-CGGCCATGTGGCAGGCACATTTTTA-------ATTTTTTAAT
TTTTTTTA-----------TCTAACAATTG---TTTTTTTCTCTTGAT------GATAGG
CTGCTGGTGACCGCTACGTTCCCCGTGCCGTCCTGGTCGATTTGGAGCCCGGTACCATGG
ACGCTGTCCGCTCCGGTCCCTTCGGCAAGCTTTTCCGTCCCGACAACTTCGTCTTCGGTC
AGTCCGGTGCTGGTAACAACTGG

#35504_P_parvulum_T
------------------------------------------------------------
------------------------------------------------------------
----------------------------------------------------------TG
GTACGT----GCGAGCCTC---AACACGAGCGTCAATTGTTGGCCCCGATCATGAAAATA
CTGACTGATTCCCAGGCAAAACATTGCTGCTGAGCACGGCCTCGACGGCGATGGCCAGTA
AGTTT-----------------GACATGGAAATGGATTGGGCGAGGAATGGCGGTCTGAC
ATTTTTGTTAGCTTCACCGGTGCCTCCGACCTCCAGCTGGAGCGCATGAACGTCTACTTC
AACCATGTGAGTGACAC-CGACCTCGTGGCAGGCACG-----------------------
--TTTTTATGGGGAAGAAAGCTAATCGGTCG----GTTTTTCTTGGTT------GATAGG
CTTCCGGTGACCGCTATGTTCCCCGTGCCGTCCTGGTCGATCTGGAGCCCGGTACCATGG
ACGCTGTCCGCTCCGGTCCCTTCGGCAAGCTCTTCCGTCCCGACAACTTCGTCTTCGGTC
AGTCCGGTGCCGGTAACAACTGG

#35754_P_malacaense_T
------------------------------------------------------------
------------------------------------------------------------
----------------------------------------------------------TG
GTACGT----GCTACACCTCGAGACTTGGACATCCATTGCTGGGCCCGATGAATACGTTA
CTAACTGACTTCCAGGCAAAACATTTCCGGCGAGCATGGCTTGGACGGCGATGGCCAGTA
AGTTT----------------TTTCATGGAAATCGATTGGGCAAGGAATGGCGGTCTGAT
A-TTTCGTTAGCTTCACCGGTGCCTCCGACCTCCAGCTCGAGCGCATGAACGTCTACTTC
AACCACGTAAGTGACTT-GGGTCCTGTGGTAGAAA------------------------A
TGTTTTTA-------TGGGATTAACGTTTTGA----------------------GGTAGG
CTTCCGGTGACCGCTATGTTCCCCGTGCTGTCCTGGTCGATCTGGAGCCCGGTACCATGG
ACGCCGTCCGTGCCGGTCCCTTCGGCAAGCTTTTCCGTCCCGACAACTTCGTCTTCGGTC
AGTCCGGTGCTGGTAACAACTGG

#35837_P_salmoniflumine_T
------------------------------------------------------------
------------------------------------------------------------
----------------------------------------------------------TG
GTACGT----GCTGCACTC---GTCACGGGCATCAATTGTTGGGCTCCAAGAAGAAAATA
CTGACTGTTTCCTAGGCAAAACATTGCTGGCGAGCACGGCCTCGATGGTGATGGCCAGTA
AGTTT-----------------GATATGGATATCAATCGGGC--AGAATGGCGGTCTGAT
G-TTTTGTTAGCTTCACCGGTGATTCCGACCTCCAGCTTGAGCGCATGAACGTCTACTTC
AACCATGTGAGTGACAT-CGGCCATGTGGCAGGCACATTTTTT------ATTTTTTAATT
TTTTTTTA-----------TCTAACAATTG---TTTTTTTCTCTTGAT------GATAGG
CTGCTGGTGACCGCTACGTTCCCCGTGCCGTCCTGGTCGATTTGGAACCCGGTACCATGG
ACGCTGTCCGTTCCGGTCCCTTCGGCAAGCTTTTCCGTCCCGACAACTTCGTCTTCGGTC
AGTCCGGTGCTGGTAACAACTGG

#35838_P_fluviserpens_T
------------------------------------------------------------
------------------------------------------------------------
----------------------------------------------------------TG
GTACGT----GCTGCACTC---GATACGGGCATCAATTGTTGGGCTCCAATATGAAAATA
CTAACTGTTTCCCAGGCAAAACATTGCTGGCGAGCACGGCCTCGACGGTGATGGCCAGTA
AGTTT-----------------GATATGAACGCCGTCTGGGC--AGAATGGCGGTCTGAT
G-TTTTGTTAGCTTCACCGGTGATTCCGACCTCCAGCTTGAGCGCATGAACGTCTACTTC
AACCATGTGAGTGACAC-CCGCCATGTGGGAAGCACATTCTTTGAAGTTTTCCATTTTTT
TTCTTTAA-----------ACTAACGATTGGGTTCTTCTCTCTTTTGT------GATAGG
CTACTGGTGACCGCTATGTTCCCCGTGCTGTCCTCGTCGATCTGGAGCCCGGTACCATGG
ACGCTGTCCGCTCCGGTCCCTTCGGCAAGCTTTTCCGTCCCGACAACTTCGTCTTCGGTC
AGTCCGGTGCCGGTAACAACTGG

#35840_P_monsserratidens_T
------------------------------------------------------------
------------------------------------------------------------
----------------------------------------------------------TG
GTACGT----GCTTACCTC---GACCCAATCATCAATTGTTGGGTTT---GATGAAGATA
TTGACTGTTTCTTAGGCAAAATATTGCTGGCGAGCACGGCCTCGATGGCGATGGCCAGTG
AGTTC-----------------TATATGGAAAACGATTAGGC-AGGAATGGCGGTCTGAT
G-TTTTGTTAGCTTCACCGGTGGCTCCGACCTCCAGCTTGAGCGCATGAACGTCTACTTC
AACCATGTGAGTGTCAT-CAACCATGTGGCAGCC-----------------TTTTTTTTA
TATTTTGA-----------TCTTATTTTTGA----CTCTCCCTTTTCT------GATAGG
CTTCTGGTGACCGCTACGTTCCCCGTGCCGTCCTGGTCGATCTGGAGCCCGGTACCATGG
ACGCTGTCCGCTCCGGTCCCTTCGGCAAGCTTTTCCGTCCCGACAACTTCGTCTTCGGTC
AGTCCGGTGCTGGTAACAACTGG

#35841_P_cvjetkovicii_T
------------------------------------------------------------
------------------------------------------------------------
----------------------------------------------------------TG
GTACGT----GCTGCACTC---GTCACGGGCATCAATTGTTGGGCTCCAAGAAAAAAAAA
CTGACTCTTCCCCAGGCAAAACATTGCTGGCGAGCACGGCCTCGACGGTGATGGCCAGTA
AGTTT-----------------GATATGGATATCAATTGGGC--AGAATGGCGGTCTGAT
G-TTTTGTTAGCTTCACCGGTGATTCCGACCTCCAGCTTGAGCGCATGAACGTCTACTTC
AACCATGTGAGTGACATCCGCCCATGTGGCAGACACATACTTC---TTTTTTTATATTTA
TTTTCTTA-----------TCTAACGATTGG--TTTCTTTCTCTTGAT------GATAGG
CTGCCGGTGACCGCTACGTTCCCCGTGCCGTCCTGGTCGATTTGGAGCCCGGTACCATGG
ACGCTGTCCGCTCCGGTCCCTTCGGCAAGCTTTTCCGTCCCGACAACTTCGTCTTCGGTC
AGTCCGGTGCTGGTAACAACTGG

#35843_P_lehmiflumine_T
------------------------------------------------------------
------------------------------------------------------------
----------------------------------------------------------TG
GTACGT----GCTGCACTC---GTCACGGGCATCAATTGTTGGGCTCCAAGAAGAAAATA
CTGACTGTTTTCTAGGCAAAACATTGCTGGCGAGCACGGCCTCGACGGTGATGGCCAGTA
AGTCT-----------------GATATGGATATCAATCGGGC--AGAATGGCGGTCTGAT
G-TTTTGTTAGCTTCACCGGTGATTCCGACCTCCAGCTTGAGCGCATGAACGTCTACTTC
AACCATGTGAGTGATAC-CGGCCATGTGGTGGGCACATTTTTT-------TTATTTTTTA
TCTTTTAA------------CTAACGTTTGG-TTTTTTTTCTCTTTGT------GATAGG
CTGCTGGTGACCGCTATGTTCCCCGTGCCGTCCTGGTCGATTTGGAGCCCGGTACCATGG
ACGCTGTCCGCTCCGGTCCCTTTGGCAAGCTTTTCCGTCCCGACAACTTCGTCTTCGGTC
AGTCCGGTGCTGGTAACAACTGG

#35844_P_fluviserpens
------------------------------------------------------------
------------------------------------------------------------
----------------------------------------------------------TG
GTACGT----GCTGCACTC---GATACGGGCATCAATTGTTGGGCTCCAATATGAAAATA
CTAACTGTTTCCCAGGCAAAACATTGCTGGCGAGCACGGCCTCGACGGTGATGGCCAGTA
AGTTT-----------------GATATGAACGCCGTCTGGGC--AGAATGGCGGTCTGAT
G-TTTTGTTAGCTTCACCGGTGATTCCGACCTCCAGCTTGAGCGCATGAACGTCTACTTC
AACCATGTGAGTGACAC-CCGCCATGTGGGAAGCACATTCTTTGAAGTTTTCCATTTTTT
TTCTTTAA-----------ACTAACGATTGGGTTCTTCTCTCTTTTGT------GATAGG
CTACTGGTGACCGCTATGTTCCCCGTGCTGTCCTCGTCGATCTGGAGCCCGGTACCATGG
ACGCTGTCCGCTCCGGTCCCTTCGGCAAGCTTTTCCGTCCCGACAACTTCGTCTTCGGTC
AGTCCGGTGCCGGTAACAACTGG

#35848_P_fluviserpens
------------------------------------------------------------
------------------------------------------------------------
----------------------------------------------------------TG
GTACGT----GCTGCACTC---GATACGGGCATCAATTGTTGGGCTCCAATATGAAAATA
CTAACTGTTTCCCAGGCAAAACATTGCTGGCGAGCACGGCCTCGACGGTGATGGCCAGTA
AGTTT-----------------GATATGAACGCCGTCTGGGC--AGAATGGCGGTCTGAT
G-TTTTGTTAGCTTCACCGGTGATTCCGACCTCCAGCTTGAGCGCATGAACGTCTACTTC
AACCATGTGAGTGACAC-CCGCCATGTGGGAAGCACATTCTTTGAAGTTTTCCATTTTTT
TTCTTTAA-----------ACTAACGATTGGGTTCTTCTCTCTTTTGT------GATAGG
CTACTGGTGACCGCTATGTTCCCCGTGCTGTCCTCGTCGATCTGGAGCCCGGTACCATGG
ACGCTGTCCGCTCCGGTCCCTTCGGCAAGCTTTTCCGTCCCGACAACTTCGTCTTCGGTC
AGTCCGGTGCCGGTAACAACTGG

#35884_P_monsserratidens
------------------------------------------------------------
------------------------------------------------------------
----------------------------------------------------------TG
GTACGT----GCTTACCTC---GACCCAATCATCAATTGTTGGGTTT---GATGAAGATA
TTGACTGTTTCTTAGGCAAAATATTGCTGGCGAGCACGGCCTCGATGGCGATGGCCAGTG
AGTTC-----------------TATATGGAAAACGATTAGGC-AGGAATGGCGGTCTGAT
G-TTTTGTTAGCTTCACCGGTGGCTCCGACCTCCAGCTTGAGCGCATGAACGTCTACTTC
AACCATGTGAGTGTCAT-CAACCATGTGGCAGCC-----------------TTTTTTTTA
TATTTTGA-----------TCTTATTTTTGA----CTCTCCCTTTTCT------GATAGG
CTTCTGGTGACCGCTACGTTCCCCGTGCCGTCCTGGTCGATCTGGAGCCCGGTACCATGG
ACGCTGTCCGCTCCGGTCCCTTCGGCAAGCTTTTCCGTCCCGACAACTTCGTCTTCGGTC
AGTCCGGTGCTGGTAACAACTGG

#35903_P_cvjetkovicii
------------------------------------------------------------
------------------------------------------------------------
----------------------------------------------------------TG
GTACGT----GCTGCACTC---GTCACGGGCATCAATTGTTGGGCTCCAAGAAAAAAAAA
CTGACTCTTCCCCAGGCAAAACATTGCTGGCGAGCACGGCCTCGACGGTGATGGCCAGTA
AGTTT-----------------GATATGGATATCAATTGGGC--AGAATGGCGGTCTGAT
G-TTTTGTTAGCTTCACCGGTGATTCCGACCTCCAGCTTGAGCGCATGAACGTCTACTTC
AACCATGTGAGTGACATCCGCCCATGTGGCAGACACATACTTC---TTTTTTTATATTTA
TTTTCTTA-----------TCTAACGATTGG--TTTCTTTCTCTTGAT------GATAGG
CTGCCGGTGACCGCTACGTTCCCCGTGCCGTCCTGGTCGATTTGGAGCCCGGTACCATGG
ACGCTGTCCGCTCCGGTCCCTTCGGCAAGCTTTTCCGTCCCGACAACTTCGTCTTCGGTC
AGTCCGGTGCTGGTAACAACTGG

#58001_P_salmoniflumine
------------------------------------------------------------
------------------------------------------------------------
----------------------------------------------------------TG
GTACGT----GCTGCACTC---GTCACGGGCATCAATTGTTGGGCTCCAAGAAGAAAATA
CTGACTGTTTCCTAGGCAAAACATTGCTGGCGAGCACGGCCTCGATGGTGATGGCCAGTA
AGTTT-----------------GATATGGATATCAATCGGGC--AGAATGGCGGTCTGAT
G-TTTTGTTAGCTTCACCGGTGATTCCGACCTCCAGCTTGAGCGCATGAACGTCTACTTC
AACCATGTGAGTGACAT-CGGCCATGTGGCAGGCACATTTTTT------ATTTTTTAATT
TTTTTTTA-----------TCTAACAATTGT--TTTTTTTCTCTTGAT------GATAGG
CTGCTGGTGACCGCTACGTTCCCCGTGCCGTCCTGGTCGATTTGGAACCCGGTACCATGG
ACGCTGTCCGTTCCGGTCCCTTCGGCAAGCTTTTCCGTCCCGACAACTTCGTCTTCGGTC
AGTCCGGTGCTGGTAACAACTGG

#58240_P_cvjetkovicii
------------------------------------------------------------
------------------------------------------------------------
----------------------------------------------------------TG
GTACGT----GCTGCACTC---GTCACGGGCATCAATTGTTGGGCTCCAAGAAAAAAAAA
CTGACTCTTCACCAGGCAAAACATTGCTGGCGAGCACGGCCTCGACGGTGATGGCCAGTA
AGTTT-----------------GATATGGATATCAATTGGGC--AGAATGGCGGTCTGAT
G-TTTTGTTAGCTTCACCGGTGATTCCGACCTCCAGCTTGAGCGCATGAACGTCTACTTC
AACCATGTAAGTGACATCCGCCCATGTGGCAGACACATACTTG----TTTTATTTTTTTA
TTTTCTTT-----------TCTAACGATTGG--TTTTTTTCTCTTGAT------GATAGG
CTGCCGGTGAACGCTACGTTCCCCGTGCCGTCCTGGTCGATTTGGAGCCCGGTACCATGG
ACGCTGTCCGCTCCGGTCCCTTCGGCAAGCTTTTCCGTCCCGACAACTTCGTCTTCGGTC
AGTCCGGTGCTGGTAACAACTGG

#58268_P_cvjetkovicii
------------------------------------------------------------
------------------------------------------------------------
----------------------------------------------------------TG
GTACGT----GCTGCACTC---GTCACGGGCATCAATTGTTGGGCTCCAAGAAAAAAAAA
CTGACTCTTCACCAGGCAAAACATTGCTGGCGAGCACGGCCTCGACGGTGATGGCCAGTA
AGTTT-----------------GATATGGATATCAATTGGGC--AGAATGGCGGTCTGAT
G-TTTTGTTAGCTTCACCGGTGATTCCGACCTCCAGCTTGAGCGCATGAACGTCTACTTC
AACCATGTAAGTGACATCCGCCCATGTGGCAGACACATACTTG----TTTTATTTTTTTA
TTTTCTTT-----------TCTAACGATTGG--TTTTTTTCTCTTGAT------GATAGG
CTGCCGGTGAACGCTACGTTCCCCGTGCCGTCCTGGTCGATTTGGAGCCCGGTACCATGG
ACGCTGTCCGCTCCGGTCCCTTCGGCAAGCTTTTCCGTCCCGACAACTTCGTCTTCGGTC
AGTCCGGTGCTGGTAACAACTGG

#58649_P_fluviserpens
------------------------------------------------------------
------------------------------------------------------------
----------------------------------------------------------TG
GTACGT----GCTGCACTC---GATACGGGCATCAATTGTTGGGCTCCAATATGAAAATA
CTGACTGTTTCCCAGGCAAAACATTGCTGGCGAACACGGCCTCGACGGTGATGGCCAGTA
AGTTT-----------------GATATGAACGCCGTCTGGGC--AGAATGGCGGTCTGAT
G-TTTTGTTAGCTTCACCGGTGATTCCGACCTCCAGCTTGAGCGCATGAACGTCTACTTC
AACCATGTGAGTGACAC-CCGCCATGTGGGAAGCACATTCTTTGAAGTTTTCCA-TTTTT
TTCTTTAA-----------ACTAACGATTGGGTTCTTCTCTCTTTTGT------GATAGG
CTACTGGTGACCGCTATGTTCCCCGTGCTGTCCTCGTCGATCTGGAGCCCGGTACCATGG
ACGCTGTCCGCTCCGGTCCCTTCGGCAAGCTTTTCCGTCCCGACAACTTCGTCTTCGGTC
AGTCCGGTGCCGGTAACAACTGG

#62003_P_monsserratidens
------------------------------------------------------------
------------------------------------------------------------
----------------------------------------------------------TG
GTACGT----GCTTACCTC---GACCCAATCATCAATTGTTGGGTTT---GATGAAGATA
TTGACTGTTTCTTAGGCAAAATATTGCTGGCGAGCACGGCCTCGATGGCGATGGCCAGTG
AGTTC-----------------TATATGGAAAACGATTAGGC-AGGAATGGCGGTCTGAT
G-TTTTGTTAGCTTCACCGGTGGCTCCGACCTCCAGCTTGAGCGCATGAACGTCTACTTC
AACCATGTGAGTGTCAT-CAACCATGTGGCAGCC-----------------TTTTTTTTA
TTTTTTGA-----------TCTTATTTTTGA----CTTTCCCTTTTCT------GATAGG
CTTCTGGTGACCGCTACGTTCCCCGTGCCGTCCTGGTCGATCTGGAGCCCGGTACCATGG
ACGCTGTCCGCTCCGGTCCCTTCGGCAAGCTTTTCCGTCCCGACAACTTCGTCTTCGGTC
AGTCCGGTGCTGGTAACAACTGG

#P_ellipsoideosporum
GTCGTGCCCCTGATGTACCCCCACTCTGTGCTAACCACAACTTTTCTACAGGTTCACCTC
CAGACCGGCCAATGTGTAAGTGCGAATCCGAGAATATCGAGTTTGGGAATGAGGGATTGG
AGAGGGCTAAATGTATCTTTTCTGGGTGATACAGGGTAACCAAATTGGTGCCGCTTTCTG
GTACGT----GCTTAACTC----GCCCAATCATCAATTGTTGGGTTT---GATGAAGATA
TTGACTATTCCTTAGGCAAAATATTGCTGGCGAGCACGGTCTCGATGGCGATGGCCAGTG
AGTTC-----------------TATATGAAAAACGATTAGGC-AGGAATGGCGGTCTGAT
G-TTTTGTTAGCTTCACCGGTGGCTCCGACCTCCAGCTTGAGCGCATGAACGTCTACTTC
AACCATGTGAGTGTCAT-CAACCATGTGGCAGTC-------------------TTTTTTA
CATTTTGG-----------TCTTATTTTTGA----CTCTCCTTTTTCT------GATAGG
CTTCCGGTGACCGCTACGTTCCCCGTGCCGTCCTGGTCGATCTGGAGCCCGGTACCATGG
ACGCTGTCCGCTCCGGTCCCTTCGGCAAGCTTTTCCGTCCCGACAACTTCGTCTTCGGTC
AGTCCGGTGCTGGTAACAACTGG
