# Supplementary material for: Expanding the Species and Chemical Diversity of Penicillium Section Cinnamopurpurea
Source: PLoS One. 2015 Apr 8;10(4):e0121987. doi: 10.1371/journal.pone.0121987 (PMC4390383; doi:10.1371/journal.pone.0121987)
Supplement: S2 Datafile — (TXT) [file pone.0121987.s002.txt]

S2 Datafile.  Calmodulin data alignment.
#mega
!Title ;
!Format DataType=DNA indel=- CodeTable=Standard;

!Domain=Data property=Coding CodonStart=1;
#162_P_cinnamopurpureum_T
CAAGTCTCGGAGTACAAGGAGGCTTTCTCCCTTTTTGTGGGTG-CTCCGTTCCATGGATT
GGTGATGTTGATGTGAGTTTG-GGCGGTTTACTGACCGGACTTTCGGTGATCAACAGGAC
AAGGATGGCGATGGTGAGTGC----GACCTACTCCAGACATCCGCACTCTTCTACTCGAT
CGATTGCAACGCATAA--------TACTAA------ACCGCTGCCGATAGGACAAATCAC
CACCAAAGAGCTCGGCACCGTGATGCGCTCGTTGGGTCAGAACCCCTCCGAGTCGGAGCT
GCAGGACATGATCAACGAGGTTGATGCCGACAACAACGGCACCATTGACTTCCCCGGTAC
AAAACCAGCCAACCCTTCGCTCAGCCCCC----GAACTTTATTGACA-TGCGACAGAGTT
TCTCACTATGATGGCCCGGAAGATGAAGGACACGGACTCGGAGGAGGAGATCCGGGAGGC
ATTCAAGGTGTTCGACCGCGACAACAACGGCTTCATCTCCGCCGCCGAGCTGCGCCATGT
GATGACCTCGATCGGCGAGAAGCTGACCGACGACGAGGTGGATGAGATGATCCGCGAGGC
GGACCAGGATGGCGACGGCCGGATTGACTGTACGT-------------------------
-----GCCCG------AGCGACCGAGAT------CTTGTCGTTGGCGACCCAAACTAATC
ATCCTTTTTTTCTACAGACAACGAGTTC

#735_P_cvjetkovicii
------------------GAGGCCTTCTCCCTTTTTGTGAGTGATTCTGCCCCTGAGATT
GGCGACCCTTA------TCTG-GACAATTTACTGAT--GCCTGCTCGTCATCAACAGGAC
AAGGATGGCGATGGTGAGTGG----GAACTACTCTAGGCACCTGGAGATTCCTGGCTGGT
CGATTGCAAAGAAAGA--------CACTAA-----ATCTTCCGCCGATAGGACAAATCAC
CACCAAGGAGCTTGGTACTGTGATGCGCTCGCTGGGGCAGAACCCCTCCGAGTCGGAGCT
GCAGGACATGATCAACGAGGTTGACGCCGATAACAATGGCACTATTGACTTCCCCGGTAC
GAAAT--ACTCATCCAAGTTCACACGCTT----GGTCTTTATTGACG-TGCGGCAGAGTT
CCTCACCATGATGGCTCGGAAGATGAAGGACACGGACTCGGAGGAGGAGATCCGGGAGGC
TTTCAAGGTGTTCGACCGCGATAACAACGGCTTCATCTCCGCCGCTGAGCTGCGTCATGT
CATGACCTCCATCGGCGAGAAGCTGACTGACGACGAGGTGGACGAGATGATCCGCGAGGC
GGATCAGGATGGCGATGGACGGATTGACTGTATGT-------------------------
-----GCCCC------CGCGACCGAGCC------GTTCTC-CTGGCAATCGATACTAACC
TT--CTGCTTTCTTTAGACAACGAGTTC

#2498_P_pusillum_T
CAAGTTTCCGAGTACAAGGAGGCCTTCTCCCTATTTGTGAGTG-TTCTGCTGCATGGATT
GGGGATGTGGG------TCGGGGGCAGTTTACTGATGGGACT-CTCGTGATCAACAGGAC
AAGGATGGCGATGGTGAGTAC----AACCCATTCGCAATGACTTGAGTTTTT--ACTCGC
CATTCGCAGAAAAAAGAGCGACATGACTAATTTTGTTCTTTTCCTGGCAGGCCAAATCAC
CACCAAGGAGCTCGGTACCGTCATGCGCTCGCTGGGCCAGAACCCCTCTGAGTCGGAGCT
GCAGGACATGATCAACGAGGTCGACGCCGACAACAACGGCACCATTGACTTCCCCGGTAC
GAAA----CCGCTTCCTCAGCGATCATTTTTAGTGCATCTATTGACA-TGCGACAGAGTT
CCTGACCATGATGGCCCGGAAGATGAAGGACACGGACTCGGAAGAGGAGATCCGGGAGGC
ATTCAAGGTGTTCGACCGCGATAACAACGGATTCATCTCCGCCGCCGAGCTGCGCCACGT
GATGACCTCGATCGGCGAGAAGCTGACCGACGACGAGGTGGACGAGATGATCCGTGAGGC
CGACCAGGACGGCGACGGCCGGATTGACTGTGCGT-------------------------
-----GCA--------TGCGACCGAGTG------ATATCCGTTGCATACTCATACTAA--
-TGCTCCTCTCTCGCAGACAACGAGTTC

#5274_P_idahoense_T
CAAGTCTCCGAGTACAAGGAGGCCTTCTCTCTCTTTGTGAGTG-TTTCATCATCGACATT
GGTGACCTTGG------TCTG-GACAATTTACTGAT-GGACTTTTCGTGATCAACAGGAC
AAGGATGGCGATGGTGAGTAG----GAACTACTCTATGCACCAGGGTTTTTCTGGCTGGT
CGATTGCAAGGGAAGA--------CACTAA-----ATCTTCCATCCATAGGACAAATCAC
CACCAAGGAGCTTGGTACCGTGATGCGCTCGCTGGGCCAGAACCCCTCCGAGTCGGAGCT
GCAGGACATGATCAACGAGGTTGACGCCGACAACAACGGCACCATTGACTTCCCCGGTAC
GAAGA--ATTGATTCCCCGTCGAAAGTTT----GGTCTTTATTGACG-TGCGACAGAGTT
CCTCACCATGATGGCTCGGAAGATGAAGGACACGGACTCGGAGGAGGAGATCCGGGAGGC
GTTCAAGGTGTTCGACCGCGACAACAACGGCTTCATCTCCGCCGCCGAGCTGCGCCACGT
CATGACCTCCATCGGCGAGAAGCTGACCGATGACGAGGTGGACGAGATGATCCGCGAGGC
GGATCAGGATGGCGATGGACGAATTGACTGTATGT-------------------------
-----GCCCA------CGCGACCGAGCC------ATTCCC-TTCACGACCGATGCTAACC
GT--TTTCTTTCAATAGACAACGAGTTC

#13013_P_colei
CAAGTCTCCGAGTACAAGGAGGCCTTCTCCCTTTTTGTGAGTG-CTTTATCATCGAGATT
GGTGAACTTTA------CCTG-GACAATTTACTGAT-GGACTTTTCGTGATCAACAGGAC
AAGGATGGCGATGGTGAGTAG----GAA-TAATTTATGCACCAGGGGATT--GGGCTGGT
CGATTGCAAAGGAATA--------TACTAA-----GTCTTCCATCTATAGGACAAATCAC
CACCAAGGAGCTTGGTACCGTGATGCGCTCGTTGGGCCAGAACCCCTCCGAGTCGGAGCT
GCAGGACATGATCAACGAGGTTGACGCTGACAACAACGGCACCATTGACTTCCCCGGTAC
GAAAG--ATTGATTCTTCGTCGAAAATTT---GGGTCATTATTGACG-CGCGACAGAGTT
CCTCACCATGATGGCTCGCAAGATGAAGGACACGGACTCGGAGGAGGAGATCCGGGAGGC
GTTCAAGGTGTTTGACCGCGACAACAACGGCTTCATCTCCGCCGCCGAGCTGCGCCATGT
CATGACCTCCATCGGCGAGAAGCTGACCGATGACGAGGTGGACGAGATGATCCGCGAGGC
GGATCAGGATGGCGATGGACGAATTGACTGTATGT------------GTCCACGCCCACG
TTCACGCCCC------CGCGACCGAGCC------ATTTCC-CCCACGACCGATGCTAACC
GT--TTCCTCACCACAGACAACGAGTTC

#22302_P_monsgalena
CAAGTCTCCGAGTACAAGGAGGCCTTCTCCCTTTTTGTGAGTG-TTTTGCCACTGAGATT
GGTGACCCTTA------TCTG-GATAATTTACTGAT--GCCTGTTCGTGATCAACAGGAC
AAGGATGGCGATGGTGAGTGG----GAACTACTCTAGGCACCTGGAGATGTCTGGCTGGT
CGATTGCAAAGAAAGA--------CACTAA-----ACATTCCGCCAATAGGACAAATCAC
CACCAAGGAGCTTGGTACTGTGATGCGCTCGCTGGGGCAGAACCCCTCCGAGTCGGAGCT
GCAGGACATGATCAACGAGGTTGACGCCGATAACAATGGCACCATTGACTTCCCCGGTAC
GAAAT--ATTCATCCCCGTTCAAACGCTC----GGTCTTTATTGACG-TGCGGCAGAGTT
CCTCACCATGATGGCTCGGAAGATGAAGGACACGGACTCGGAGGAGGAGATCCGGGAGGC
GTTCAAGGTGTTCGACCGCGATAACAACGGCTTCATCTCCGCCGCTGAGCTGCGCCATGT
CATGACCTCCATCGGCGAGAAGCTGACCGACGACGAGGTGGACGAGATGATCCGCGAGGC
GGATCAGGATGGCGATGGACGGATTGACTGTATGT-------------------------
-----GCCCC------CGCGACCGAGCC------ATTCTC-ACGGCGACCGATGCTAACC
GT--TTGCTTTCTCTAGACAACGAGTTC

#35504_P_parvulum_T
CAAGTCTCTGAGTACAAGGAGGCCTTCTCCCTTTTTGTGAGTG-CTCCGTTCCATGGATT
GGTGATGTTGACGTGAGTTTG-GGCGGTTTACTGACGGGACTTTTGGGGATCAACAGGAC
AAGGATGGCGATGGTGAGTGT----GAACTACTCCAGCCACCCACGCTCTTCTAGTCGAT
CGATTGCAATCCCCAA--------TACTAA-----TCCCGCTGCCGATAGGACAAATCAC
CACCAAGGAGCTCGGCACCGTGATGCGCTCGCTGGGCCAGAACCCCTCCGAGTCGGAGCT
GCAGGACATGATCAACGAGGTTGACGCCGACAACAACGGCACCATTGACTTCCCCGGTAC
GAAACCAGCCACCTCTGCGCTCCACCCCCTCTCGAACTTTATTGACA-TGCGACAGAGTT
CCTCACCATGATGGCCCGGAAGATGAAGGACACGGACTCGGAGGAGGAGATCCGCGAGGC
ATTCAAGGTGTTCGACCGCGACAACAACGGCTTCATCTCCGCCGCCGAGCTGCGCCATGT
GATGACCTCGATCGGCGAGAAGCTGACCGACGACGAGGTGGACGAGATGATCCGCGAGGC
GGACCAGGATGGCGATGGCCGGATTGACTGTACGT-------------------------
-----G------------------------------------------------------
----------------------------

#35754_P_malacaense_T
-----------------------------------------------CGCTGCCTAGTTC
GGTGATATA--------CTGGAGACAATTTACTGAT-GCACTTT---GGATCCACAGGAC
AAGGATGGCGATGGTGAGTGAACATAAATCACTCT--GCTCCTGCAATCTTGAGGCGTGT
CGATTGCAAAGGAAGG-------CCACTAA-----GACTTCT--TGATAGGACAAATTAC
CACCAAGGAGCTTGGCACTGTGATGCGCTCGCTGGGCCAGAACCCCTCCGAGTCGGAGCT
GCAGGACATGATCAACGAGGTTGACGCTGACAACAACGGCACCATTGACTTCCCCGGTAT
GCAA------CAGCCCATGCAGCCAATAT----GGCCTTTACTGACGTTGCGGCAGAGTT
CCTCACCATGATGGCTCGCAAGATGAAGGACACGGACTCGGAGGAGGAGATCCGGGAAGC
GTTCAAGGTGTTCGACCGCGACAACAACGGGTTCATCTCCGCCGCCGAGCTGCGTCATGT
CATGACCTCCATCGGCGAGAAGCTGACCGACGACGAGGTGGACGAGATGATCCGCGAGGC
GGATCAGGATGGCGATGGCCGAATTGACTGTACGT-------------------------
-----GCCCA------CGCGACCGAGTTTTTTTGATTCCC-TGGCCGATCGGTGCTAACC
AAG-TCCTCCTCTCTAGACAACGAGTTC

#35837_P_salmoniflumine_T
CAAGTCTCCGAGTACAAGGAGGCCTTCTCCCTTTTTGTGAGTG-TTCTTCCACTGAGATT
GGTGACACTTA------TCTG-GACAATTTACTGAT--GCCTGTTCGTGATCAACAGGAC
AAGGATGGCGATGGTGAGTGG----GAACTACTCTAGGCACCTGGAGATGTCTGGCTGGT
CGATTGCAAAGAAATA--------CACTAA-----ACATTCCGCCAATAGGACAAATCAC
CACCAAGGAGCTTGGTACTGTGATGCGCTCGCTGGGGCAGAACCCCTCCGAGTCGGAGCT
GCAGGACATGATCAACGAGGTTGACGCCGATAACAATGGCACCATTGACTTCCCCGGTAC
GAAAT--ACCCATCCCAATTCAAACGCTT----GGTCTTTATTGACG-TGCGGCAGAGTT
CCTCACCATGATGGCTCGGAAGATGAAGGACACGGACTCGGAGGAGGAGATCCGGGAGGC
GTTCAAGGTGTTCGACCGCGATAACAACGGCTTCATCTCTGCCGCTGAGCTGCGCCATGT
CATGACCTCCATCGGCGAGAAGCTGACCGACGACGAGGTCGACGAGATGATCCGCGAGGC
GGATCAGGATGGCGATGGACGGATTGACTGTATGT-------------------------
-----GCCCC------CGCGACCGAGCC------ATTCTC-CCGGCGACCGATGCTAACC
GT--TTGCTTTCTCTAGACAACGAGTTC

#35838_P_fluviserpens_T
CAGGTCTCCGAGTACAAGGAGGCCTTCTCCCTCTTTGTGAGTG-TTCTGCCCTTGAGATT
GGTGACTT-TA------TCGC-GACAGTTTACTGAT-GGACTTCTCTTGGTCAATAGGAC
AAGGATGGCGATGGTGAGTGG----GAAATACTCTAGGCACCTGGAGATTTCTGGCTGGT
TGATTGCAAAGGAAGA--------CACTAA-----ATCTTCCACCGCTAGGACAAATCAC
CACCAAGGAGCTTGGTACTGTGATGCGCTCGCTGGGACAGAACCCCTCCGAGTCTGAGCT
GCAGGACATGATCAACGAGGTTGACGCCGATAACAATGGCACCATTGACTTCCCCGGTAC
GAA----CCTCCCCCTCACCCGAAAGCTG----AATCGTTATTGACG-TGCGACAGAGTT
CCTCACCATGATGGCTCGGAAGATGAAGGACACGGACTCGGAGGAGGAGATCCGGGAGGC
ATTCAAGGTGTTTGACCGCGACAACAACGGCTTCATCTCCGCCGCTGAGCTGCGCCATGT
CATGACCTCCATCGGCGAGAAGCTGACCGACGACGAGGTGGACGAGATGATCCGCGAGGC
TGATCAGGATGGCGATGGACGGATTGACTGTATGT-------------------------
-----GCCCCAA--CTCGCGACCGAGAC------ATTCCC-CGGACGGCCGATGCTAACC
AT--TTACCTTCTCTAGACAACGAGTTC

#35840_P_monsserratidens_T
CAAGTCTCCGAGTACAAGGAGGCCTTCTCCCTTTTTGTGAGTG-TTTCATCATCGAGATT
GGGGAACTTGA------TCTG-GACAATTTACTGAT-GGACTTTTTGTGATCAACAGGAC
AAGGATGGCGATGGTGAGTAG----GAA-TACTCTATGCACCAGGGATT---GGGCTGGT
CGATTGCAAAGGAAGA--------TTCTAA-----ATCTTTCATCTATAGGACAAATCAC
CACCAAGGAGCTTGGTACCGTGATGCGCTCGTTGGGCCAGAACCCCTCCGAGTCCGAGCT
GCAGGACATGATCAACGAGGTTGACGCCGACAACAACGGCACCATTGACTTCCCCGGTAC
GAAAG--ATTGATTCTCCGTCGAAAGATT----GGTCATTATTGACG-TGCGACAGAGTT
CCTCACCATGATGGCTCGCAAGATGAAGGACACCGACTCGGAGGAGGAGATCCGGGAGGC
GTTCAAGGTGTTTGACCGCGACAACAACGGTTTCATCTCCGCCGCCGAGCTGCGCCATGT
CATGACCTCCATCGGCGAGAAGCTGACCGATGACGAGGTCGACGAGATGATCCGCGAGGC
GGATCAGGATGGCGATGGACGAATTGACTGTATGT------------GCCCACGCCCACG
CCCATGCCCACACCCCCGCGACCGAGCC------ATTCCC-CCGACGACCGATGCTAACC
AT--TTTTTCACTACAGACAACGAGTTC

#35841_P_cvjetkovicii_T
CAAGTCTCCGAGTACAAGGAGGCCTTCTCCCTTTTTGTGAGTGATTCTGCCACTGAGATT
GGCGACCCTTG------TCTG-GACAATTTACTGAT--GCCTGCTCGTGATCAACAGGAC
AAGGATGGCGATGGTGAGTTG----GAACTACTCTAGGCACCTGGAAATTTCTGGCTGGT
CGATTGCAAAGAAAGG--------CACTAA-----ATCTTCCGCCGATAGGACAAATCAC
CACCAAGGAGCTTGGTACTGTGATGCGCTCGCTGGGGCAGAACCCCTCCGAGTCGGAGCT
GCAGGACATGATCAACGAGGTTGACGCCGATAACAATGGCACTATTGACTTCCCCGGTAC
GAAAT--ACTCATCCAAGTTCACACGCTT----GGTCTTTATTGACG-TGCGGCAGAGTT
CCTCACCATGATGGCTCGGAAGATGAAGGACACGGACTCGGAGGAGGAGATCCGGGAGGC
TTTCAAGGTGTTCGACCGCGATAACAACGGCTTCATCTCCGCCGCTGAGCTGCGTCATGT
CATGACCTCCATCGGCGAGAAGCTGACTGACGACGAGGTGGACGAGATGATCCGCGAGGC
GGATCAGGATGGCGATGGACGGATTGACTGTATGT-------------------------
-----GCCCC------CGCGACCGAGCC------GTTCTC-CTGGCAATCGATACTAACC
TT--CTGCTTTCTTTAGACAACGAGTTC

#35843_P_lehmiflumine_T
CAAGTCTCCGAGTACAAGGAGGCCTTCTCCCTTTTTGTGAGTG-TTCTGCCGCTGAGATT
GGTGACTC-TA------TCCG-AACAATTTACTGAT----------GTGATCAACAGGAC
AAGGATGGCGATGGTGAGTGG----GAATTACTCTAGGCTCTTGCAGATTTTTGTCTGGT
CGATTGCAAAGGAAGA--------AGCTAA-----ATCTTCCGCCGATAGGACAAATCAC
CACCAAGGAGCTTGGTACCGTGATGCGCTCGCTGGGGCAGAACCCCTCCGAGTCGGAGCT
GCAGGACATGATCAACGAGGTTGACGCCGATAACAATGGCACCATTGACTTCCCCGGTAC
GAAAT--ATCCATTTCCGTCCCAACGCTC----GGTCTTTATTGACG-TGCGACAGAGTT
CCTCACCATGATGGCTCGGAAGATGAAGGACACGGACTCGGAGGAGGAGATCCGGGAGGC
GTTCAAGGTGTTCGACCGCGACAACAACGGCTTCATCTCCGCCGCTGAGCTGCGTCATGT
CATGACCTCCATCGGCGAGAAGCTGACCGACGACGAGGTGGACGAGATGATCCGCGAGGC
GGATCAGGATGGCGATGGACGGATTGACTGTATGT-------------------------
-----GCCCC------CGCGACCGAGCC------ATTCTC-CCAGCAACCGATGCTAACT
GT--TTCTTTTCTCTAGACAACGAGTTC

#35844_P_fluviserpens
CAGGTCTCCGAGTACAAGGAGGCCTTCTCCCTCTTTGTGAGTG-TTCTGCCCTTGAGATT
GGTGACTT-TA------TCGC-GACAGTTTACTGAT-GGACTTCTCTTGGTCAATAGGAC
AAGGATGGCGATGGTGAGTGG----GAAATACTCTAGGCACCTGGAGATTTCTGGCTGGT
TGATTGCAAAGGAAGA--------CACTAA-----ATCTTCCACCGCTAGGACAAATCAC
CACCAAGGAGCTTGGTACTGTGATGCGCTCGCTGGGACAGAACCCCTCCGAGTCTGAGCT
GCAGGACATGATCAACGAGGTTGACGCCGATAACAATGGCACCATTGACTTCCCCGGTAC
GAA----CCTCCCCCTCACCCGAAAGCTG----AATCGTTATTGACG-TGCGACAGAGTT
CCTCACCATGATGGCTCGGAAGATGAAGGACACGGACTCGGAGGAGGAGATCCGGGAGGC
ATTCAAGGTGTTTGACCGCGACAACAACGGCTTCATCTCCGCCGCTGAGCTGCGCCATGT
CATGACCTCCATCGGCGAGAAGCTGACCGACGACGAGGTGGACGAGATGATCCGCGAGGC
TGATCAGGATGGCGATGGACGGATTGACTGTATGT-------------------------
-----GCCCCAA--CTCGCGACCGAGAC------ATTCCC-CGGACGGCCGATGCTAACC
AT--TTACCTTCTCTAGACAACGAGTTC

#35848_P_fluviserpens
CAGGTCTCCGAGTACAAGGAGGCCTTCTCCCTCTTTGTGAGTG-TTCTGCCCTTGAGATT
GGTGACTT-TA------TCGC-GACAGTTTACTGAT-GGACTTCTCTTGGTCAATAGGAC
AAGGATGGCGATGGTGAGTGG----GAAATACTCTAGGCACCTGGAGATTTCTGGCTGGT
TGATTGCAAAGGAAGA--------CACTAA-----ATCTTCCACCGCTAGGACAAATCAC
CACCAAGGAGCTTGGTACTGTGATGCGCTCGCTGGGACAGAACCCCTCCGAGTCTGAGCT
GCAGGACATGATCAACGAGGTTGACGCCGATAACAATGGCACCATTGACTTCCCCGGTAC
GAA----CCTCCCCCTCACCCGAAAGCTG----AATCGTTATTGACG-TGCGACAGAGTT
CCTCACCATGATGGCTCGGAAGATGAAGGACACGGACTCGGAGGAGGAGATCCGGGAGGC
ATTCAAGGTGTTTGACCGCGACAACAACGGCTTCATCTCCGCCGCTGAGCTGCGCCATGT
CATGACCTCCATCGGCGAGAAGCTGACCGACGACGAGGTGGACGAGATGATCCGCGAGGC
TGATCAGGATGGCGATGGACGGATTGACTGTATGT-------------------------
-----GCCCCAA--CTCGCGACCGAGAC------ATTCCC-CGGACGGCCGATGCTAACC
AT--TTACCTTCTCTAGACAACGAGTTC

#35884_P_monsserratidens
CAAGTCTCCGAGTACAAGGAGGCCTTCTCCCTTTTTGTGAGTG-TTTCATCATCGAGATT
GGGGAACTTGA------TCTG-GACAATTTACTGAT-GGACTTTTTGTGATCAACAGGAC
AAGGATGGCGATGGTGAGTAG----GAA-TACTCTATGCACCAGGGATT---GGGCTGGT
CGATTGCAAAGGAAGA--------TTCTAA-----ATCTTTCATCTATAGGACAAATCAC
CACCAAGGAGCTTGGTACCGTGATGCGCTCGTTGGGCCAGAACCCCTCCGAGTCCGAGCT
GCAGGACATGATCAACGAGGTTGACGCCGACAACAACGGCACCATTGACTTCCCCGGTAC
GAAAG--ATTGATTCTCCGTCGAAAGATT----GGTCATTATTGACG-TGCGACAGAGTT
CCTCACCATGATGGCTCGCAAGATGAAGGACACCGACTCGGAGGAGGAGATCCGGGAGGC
GTTCAAGGTGTTTGACCGCGACAACAACGGTTTCATCTCCGCCGCCGAGCTGCGCCATGT
CATGACCTCCATCGGCGAGAAGCTGACCGATGACGAGGTCGACGAGATGATCCGCGAGGC
GGATCAGGATGGCGATGGACGAATTGACTGTATGT------GCCCACGCCCACGCCCATG
CCCACACCCC------CGCGACCGAGCC------ATTCCC-CCGACGACCGATGCTAACC
AT--TTTTTCACTACAGACAACGAGTTC

#35903_P_cvjetkovicii
CAAGTCTCCGAGTACAAGGAGGCCTTCTCCCTTTTTGTGAGTGATTCTGCCACTGAGATT
GGCGACCCTTG------TCTG-GACAATTTACTGAT--GCCTGCTCGTGATCAACAGGAC
AAGGATGGCGATGGTGAGTTG----GAACTACTCTAGGCACCTGGAAATTTCTGGCTGGT
CGATTGCAAAGAAAGG--------CACTAA-----ATCTTCCGCCGATAGGACAAATCAC
CACCAAGGAGCTTGGTACTGTGATGCGCTCGCTGGGGCAGAACCCCTCCGAGTCGGAGCT
GCAGGACATGATCAACGAGGTTGACGCCGATAACAATGGCACTATTGACTTCCCCGGTAC
GAAAT--ACTCATCCAAGTTCACACGCTT----GGTCTTTATTGACG-TGCGGCAGAGTT
CCTCACCATGATGGCTCGGAAGATGAAGGACACGGACTCGGAGGAGGAGATCCGGGAGGC
TTTCAAGGTGTTCGACCGCGATAACAACGGCTTCATCTCCGCCGCTGAGCTGCGTCATGT
CATGACCTCCATCGGCGAGAAGCTGACTGACGACGAGGTGGACGAGATGATCCGCGAGGC
GGATCAGGATGGCGATGGACGGATTGACTGTATGT-------------------------
-----GCCCC------CGCGACCGAGCC------GTTCTC-CTGGCAATCGATACTAACC
TT--CTGCTTTCTTTAGACAACGAGTTC

#58001_P_salmoniflumine
CAAGTCTCCGAGTACAAGGAGGCCTTCTCCCTTTTTGTGAGTG-TTCTTCCACTGAGATT
GGTGACACTTA------TCTG-GACAATTTACTGAT--GCCTGTTCGTGATCAACAGGAC
AAGGATGGCGATGGTGAGTGG----GAACTACTCTAGGCACCTGGAGATGTCTGGCTGGT
CGATTGCAAAGAAATA--------CACTAA-----ACATTCCGCCAATAGGACAAATCAC
CACCAAGGAGCTTGGTACTGTGATGCGCTCGCTGGGGCAGAACCCCTCCGAGTCGGAGCT
GCAGGACATGATCAACGAGGTTGACGCCGATAACAATGGCACCATTGACTTCCCCGGTAC
GAAAT--ACCCATCCCAATTCAAACGCTT----GGTCTTTATTGACG-TGCGGCAGAGTT
CCTCACCATGATGGCTCGGAAGATGAAGGACACGGACTCGGAGGAGGAGATCCGGGAGGC
GTTCAAGGTGTTCGACCGCGATAACAACGGCTTCATCTCTGCCGCTGAGCTGCGCCATGT
CATGACCTCCATCGGCGAGAAGCTGACCGACGACGAGGTCGACGAGATGATCCGCGAGGC
GGATCAGGATGGCGATGGACGGATTGACTGTATGT-------------------------
-----GCCCC------CGCGACCGAGCC------ATTCTC-CCGGCGACCGATGCTAACC
GT--TTGCTTTCTCTAGACAACGAGTTC

#58240_P_cvjetkovicii
CAAGTTTCCGAGTACAAGGAGGCCTTCTCCCTTTTTGTGAGTGATTCTGCCCCTGAGATT
GGCGACCCTTA------TCTG-GACAATTTACTGAT--GCCTGCTCGTCATCAACAGGAC
AAGGATGGCGATGGTGAGTGG----GAACTACTCTAGGCACCTGGAGATTCCTGGCTGGT
CGATTGCAAAGAAAGA--------CACTAA-----ATCTTCCGCCGATAGGACAAATCAC
CACCAAGGAGCTTGGTACTGTGATGCGCTCGCTGGGGCAGAACCCCTCCGAGTCGGAGCT
GCAGGACATGATCAACGAGGTTGACGCCGATAACAATGGCACTATTGACTTCCCCGGTAC
GAAAT--ACTCATCCAAGTTCACACGCTT----GGTCTTTATTGACG-TGCGGCAGAGTT
CCTCACCATGATGGCTCGGAAGATGAAGGACACGGACTCGGAGGAGGAGATCCGGGAGGC
TTTCAAGGTGTTCGACCGCGATAACAACGGCTTCATCTCCGCCGCTGAGCTGCGTCATGT
CATGACCTCCATCGGCGAGAAGCTGACTGACGACGAGGTGGACGAGATGATCCGCGAGGC
GGATCAGGATGGCGATGGACGGATTGACTGTATGT-------------------------
-----GCCCC------CGCGACCGAGCC------GTTCTC-CTGGCAATCGATACTAACC
TT--CTGCTTTCTTTAGACAACGAGTTC

#58268_P_cvjetkovicii
CAAGTTTCCGAGTACAAGGAGGCCTTCTCCCTTTTTGTGAGTGATTCTGCCCCTGAGATT
GGCGACCCTTA------TCTG-GACAATTTACTGAT--GCCTGCTCGTCATCAACAGGAC
AAGGATGGCGATGGTGAGTGG----GAACTACTCTAGGCACCTGGAGATTCCTGGCTGGT
CGATTGCAAAGAAAGA--------CACTAA-----ATCTTCCGCCGATAGGACAAATCAC
CACCAAGGAGCTTGGTACTGTGATGCGCTCGCTGGGGCAGAACCCCTCCGAGTCGGAGCT
GCAGGACATGATCAACGAGGTTGACGCCGATAACAATGGCACTATTGACTTCCCCGGTAC
GAAAT--ACTCATCCAAGTTCACACGCTT----GGTCTTTATTGACG-TGCGGCAGAGTT
CCTCACCATGATGGCTCGGAAGATGAAGGACACGGACTCGGAGGAGGAGATCCGGGAGGC
TTTCAAGGTGTTCGACCGCGATAACAACGGCTTCATCTCCGCCGCTGAGCTGCGTCATGT
CATGACCTCCATCGGCGAGAAGCTGACTGACGACGAGGTGGACGAGATGATCCGCGAGGC
GGATCAGGATGGCGATGGACGGATTGACTGTATGT-------------------------
-----GCCCC------CGCGACCGAGCC------GTTCTC-CTGGCAATCGATACTAACC
TT--CTGCTTTCTTTAGACAACGAGTTC

#58649_P_fluviserpens
--------CGAGTACAAGGAGGCCTTCTCCCTCTTTGTGAGTG-TTCTGCCCTTGAGATT
GGTGACTT-TA------TCGC-GACAGTTTACTGAT-GGACTTCTCTTGGTCAATAGGAC
AAGGATGGCGATGGTGAGTGG----GAAATACTCTAGGCACCTGGAGATTTCTGGCTGGT
TGATTGCAAAGGAAGA--------CACTAA-----ATCTTCCACCGCTAGGACAAATCAC
CACCAAGGAGCTTGGTACTGTGATGCGCTCGCTGGGACAGAACCCCTCCGAGTCTGAGCT
GCAGGACATGATCAACGAGGTTGACGCCGATAACAATGGCACCATTGACTTCCCCGGTAC
GAA----CCTCCCCCTCACCCGAAAGCTG----AATCGTTATTGACG-TGCGACAGAGTT
CCTCACCATGATGGCTCGGAAGATGAAGGACACGGACTCGGAGGAGGAGATCCGGGAGGC
ATTCAAGGTGTTTGACCGCGACAACAACGGCTTCATCTCCGCCGCTGAGCTGCGCCATGT
CATGACCTCCATCGGCGAGAAGCTGACCGACGACGAGGTGGACGAGATGATCCGCGAGGC
TGATCAGGATGGCGATGGACGGATTGACTGTATGT-------------------------
-----GCCCCAA--CTCGCGACCGAGAC------ATTCCC-CGGACGGCCGATGCTAACC
AT--TTACCTTCTCTAGACAACGAGTTC

#62003_P_monsserratidens
CAAGTCTCCGAGTACAAGGAGGCCTTCTCCCTTTTTGTGAGTG-TTTCATCATCGAGATT
GGGGAACTTGA------TCTG-GACAATTTACTGAT-GGACTTTTTGTGATCAACAGGAC
AAGGATGGCGATGGTGAGTAG----GAA-TACTCTATGCACCAGGGATT---GGGCTGGT
CGATTGCAAAGGAAGA--------TTCTAA-----ATCTTTCATCTATAGGACAAATCAC
CACCAAGGAGCTTGGTACCGTGATGCGCTCGTTGGGCCAGAACCCCTCCGAGTCCGAGCT
GCAGGACATGATCAACGAGGTTGACGCCGACAACAACGGCACCATTGACTTCCCCGGTAC
GAAAG--ATTGATTCTCCGTCGAAAGATT----GGTCATTATTGACG-TGCGACAGAGTT
CCTCACCATGATGGCTCGCAAGATGAAGGACACCGACTCGGAGGAGGAGATCCGGGAGGC
GTTCAAGGTGTTTGACCGCGACAACAACGGTTTCATCTCCGCCGCCGAGCTGCGCCATGT
CATGACCTCCATCGGCGAGAAGCTGACCGATGACGAGGTCGACGAGATGATCCGCGAGGC
GGATCAGGATGGCGATGGACGAATTGACTGTATGTGCCCACGCCCACGCCCATGCCCACG
CCCATGCCCACACCCCCGCGACCGAGCC------ATTCCC-CCGACGACCGATGCTAACC
AT--TTTTTCACTACAGACAACGAGTTC

#P_ellipsoideosporum
--AGTCTCCGAGTACAAGGAGGCCTTCTCCCTTTTTGTGAGTG-TTTCATCATCGAGATT
GGTGAACTTGA------TCTG-GACAATTTACTGAT-GGACTTTTCGTGATCAACAGGAC
AAGGATGGCGATGGTGAGTAG----GAAATACTCCATGCACCAGGGGATT--GGGCTGGT
CGATTGCAAAGGAAGA--------TACTAA-----ATCTTCTATCTATAGGACAAATCAC
CACCAAGGAGCTTGGTACCGTGATGCGCTCGTTGGGCCAGAACCCCTCCGAGTCGGAGCT
GCAGGACATGATCAACGAGGTTGACGCTGACAACAACGGCACCATTGACTTCCCCGGTAC
GAAAG--ATTGATTCCCCGTCGAAAGTTG----GGTCATTATTGACA-TGCGACAGAGTT
CCTCACCATGATGGCTCGCAAGATGAAGGACACGGACTCGGAGGAGGAGATCCGGGAGGC
GTTCAAGGTGTTTGACCGCGACAACAACGGCTTCATCTCCGCCGCCGAGCTGCGCCATGT
CATGACCTCCATCGGCGAGAAGCTGACCGATGACGAGGTG--------------------
------------------------------------------------------------
------------------------------------------------------------
----------------------------
