# Supplementary material for: Expanding the Species and Chemical Diversity of Penicillium Section Cinnamopurpurea
Source: PLoS One. 2015 Apr 8;10(4):e0121987. doi: 10.1371/journal.pone.0121987 (PMC4390383; doi:10.1371/journal.pone.0121987)
Supplement: S3 Datafile — (TXT) [file pone.0121987.s003.txt]

S3 Datafile.  ITS data alignment.
#mega
!Title ;
!Format DataType=DNA indel=-;

#162_Penicillium_cinnamopurpureum_T
-----------------------------------AAGGATCATTACCGAGTGAGGGCCC
TCTGGGTCCAACCTCCCACCCGTGTTTATCGTACCTTGTTGCTTCGGCGGGCCCGCCGTC
A-GGCCGCCGGGGGCTTCGTG-CCCCGGGCCCGTGCCCGCCGAAGACACCATTGAACGC-
TGTCTGAAGATTGCAGTCTGAGCGATTAG-CTAAATTAGTTAAAACTTTCAACAACGGAT
CTCTTGGTTCCGGCATCGATGAAGAACGCAGCGAAATGCGATAAGTAATGTGAATTGCAG
AATTCAGTGAATCATCGAGTCTTTGAACGCACATTGCGCCCCCTGGTATTCCGGGGGGCA
TGCCTGTCCGAGCGTCATTGCTGCCCTCAAGCACGGCTTGT-TGTTGGGTCTACGTCCCC
C----C----GGGGACGGGCCCGAAAGGCAGCGGCGGCATCGCGTCCGGTCCTCGAGCGT
ATGGGGCTTCGTCACCCGCTCTTGTAGGCCCGGCCGGCGCCAGCCGA--CCC-CAACC--
ATTTTTCTCAGGTTGACCTCGGATCAGGTAGGGATACCCGCTGAACTTAA----------
------------

#735_Penicillium_cvjetkovicii
-----------------------------------AAGGATCATTACCGAGTGCGGGCCC
TCTGGGTCCAACCTCCCACCCGTGTTTATCGTACCTTGTTGCTTCGGCGGGCCCGCCGCC
A-GGCCGCCGGGGGCATC-CG-CCCCGGGCCCGCGCCCGCCGAAGACACCCCTGAACGC-
TGTCTGAAGATTGCAGTCTGAGCGATTA--TTAAATTATTTAAAACTTTCAACAACGGAT
CTCTTGGTTCCGGCATCGATGAAGAACGCAGCGAAATGCGATACGTAATGTGAATTGCAG
AATTCAGTGAATCATCGAGTCTTTGAACGCACATTGCGCCCCCTGGTATTCCGGGGGGCA
TGCCTGTCCGAGCGTCATTTCTGCCCTCAAGCCCGGCTTGTGTGTTGGGCC-GCGTCCCC
C----C----GGGGACGGGCCCGAAAGGCAGCGGCGGCACCGCGTCCGGTCCTCGAGCGT
ATGGGGCTTTGTCACCCGCTCTTGCAGGCCCGGCCGGCGCCAGCCGA--CCC-CAACC-A
TTCTTTCTCAGGTTGACCTCGGATCAGGTAGGGATACCCGCTGAACTTAA----------
------------

#2498_Penicillium_pusillum_T
-----------------------------------AAGGATCATTACCGAGTGAGGGCCC
TCTGGGTCCAACCTCCCACCCGTGTTTAACGTACCTTGTTGCTTCGGCGGGCCCGCCACC
CTGGCCGCCGGGGGGCGCCCGCCCCCAGGCCCGCGCCCGCCGAAGACACCCCTGAACTCT
TGTCTGAAGAATGCAGTCTGAGCGAAAAGCTTTAAGTAGTTAAAACTTTCAACAACGGAT
CTCTTGGTTCCGGCATCGATGAAGAACGCAGCGAAATGCGATAAGTAATGTGAATTGCAG
AATTCAGTGAATCATCGAGTCTTTGAACGCACATTGCGCCCCCTGGTATTCCGGGGGGCA
TGCCTGTCCGAGCGTCATTGCTGCCCTCAAGCCCGGCTTGTGTGTTGGGTCTTCGTCCCC
CCGCTCCAGGGGGGACGGGCCCGAAAGGCAGCGGCGGCACCGCGTCCGGTCCTCGAGCGT
ATGGGGCTTTGTCACTCGCTC-TGTAGGCCCGGCCGGCGCCTGCCGACCCCCTCAACCAT
TATTTCTCCAGGTTGACCTCGGATCAGGTAGGGATACCCGCTGAACTTAA----------
------------

#5274_Penicillium_idahoense_T
-----------------------------------AAGGATCATTACCGAGTGCGGGCCC
TCTGGGTCCAACCTCCCACCCGTGTTTATCGTACCTTGTTGCTTCGGCGGGCCCGCCGCA
A-GGCCGCCGGGGGCACC-CG-CCCCGGGCCCGCGCCCGCCGAAGACACCCCCGAATGC-
TGTCTGAAGATTGCAGTCTGAGCGATTAT-TTTAATTATTTAAAACTTTCAACAACGGAT
CTCTTGGTTCCGGCATCGATGAAGAACGCAGCGAAATGCGATACGTAATGTGAATTGCAG
AATTCAGTGAATCATCGAGTCTTTGAACGCACATTGCGCCCCCTGGTATTCCGGGGGGCA
TGCCTGTCCGAGCGTCATTGCTGCCCTCAAGCCCGGCTTGTGTGTTGGGCC-ACGTCCCC
C----T----GGGGACGGGCCCGAAAGGCAGCGGCGGCACCGAGTCCGGTCCTCGAGCGT
ATGGGGCTTTGTCACCCGCTCTTGTAGGCCCGGCCGGCGCCTGCCGA-CCCC-CAACCAA
ATTTTTCTCAGGTTGACCTCGGATCAGGTAGGGATACCCGCTGAACTTAA----------
------------

#13013_Penicillium_colei
-----------------------------------AAGGATCATTACCGAGTGCGGGCCC
TCTGGGTCCAACCTCCCACCCGTGTTTATCGTACCTCGTTGCTTCGGCGGGCCCGCCGCA
A-GGCCGCCGGGGGCACC-CG-CCCCGGGCCCGCGCCCGCCGAAGACACCCC-GAACCC-
TGCCTGAAGATTGTAGTCTGAGCGATTA--TTGAATTATTTAAAACTTTCAACAACGGAT
CTCTTGGTTCCGGCATCGATGAAGAACGCAGCGAAATGCGATACGTAATGTGAATTGCAG
AATTCAGTGAATCATCGAGTCTTTGAACGCACATTGCGCCCCCTGGTATTCCGGGGGGCA
TGCCTGTCCGAGCGTCATTGCTGCCCTCAAGCCCGGCTTGTGTGTTGGGCC-GCGTCCCC
C----C----GGGGACGGGCCCGAAAGGCAGCGGCGGCACCGTGTCCGGTCCTCGAGCGT
ATGGGGCTTTGTCACCCGCTCTTGTAGGCCCGGCCGGCGCCTGCCGA-CCCC-CAACC-A
TTTTTTCTCAGGTTGACCTCGGATCAGGTAGGGATACCCGCTGAACTTAA----------
------------

#22302_Penicillium_monsgalena
-----------------------------------AAGGATCATTACCGAGTGCGGGCCC
TCTGGGTCCAACCTCCCACCCGTGTTTATCGTACCTTGTTGCTTCGGCGGGCCCGCCGTC
A-GGCCGCCGGGGGCATC-CG-CCCCGGGCCCGCGCCCGCCGAAGACACCCCTGAACGC-
TGTCTGAAGATTGCAGTCTGAGCGATTAT-TTAAATTATTTAAAACTTTCAACAACGGAT
CTCTTGGTTCCGGCATCGATGAAGAACGCAGCGAAATGCGATACGTAATGTGAATTGCAG
AATTCAGTGAATCATCGAGTCTTTGAACGCACATTGCGCCCCCTGGTATTCCGGGGGGCA
TGCCTGTCCGAGCGTCATTTCTGCCCTCAAGCCCGGCTTGTGTGTTGGGCC-GCGTCCCC
C----C----GGGGACGGGCCCGAAAGGCAGCGGCGGCACCGCGTCCGGTCCTCGAGCGT
ATGGGGCTTTGTCACCCGCTCTTGTAGGCCCGGCCGGCGCCAGCCGA--CCC-CAACC-A
AATTTTCTCAGGTTGACCTCGGATCAGGTAGGGATACCCGCTGAACTTAA----------
------------

#35754_Penicillium_malacaense_T
-----------------------------------AAGGATCATTACCGAGTGCGGGCCC
TCTGGGTCCAACCTCCCACCCGTGTCTACCGTACCTTGTTGCTTCGGCGGGCCCGC----
----------------------------------GCCCGCCGAAGACACCCCTGAACGC-
TGTCTGAAGAATGCAGTCTGAGCGATTAG-CGAAATTAGTTAAAACTTTCAACAACGGAT
CTCTTGGTTCCGGCATCGATGAAGAACGCAGCGAAATGCGATACGTAATGTGAATTGCAG
AATTCAGTGAATCATCGAGTCTTTGAACGCACATTGCGCCCCCTGGTATTCCGGGGGGCA
TGCCTGTCCGAGCGTCATTGCTGCCCTCAAGCCCGGCTTGTGTGTTGGGCC-ACGTCCCC
C----CCCGGGGGGACGGGCCCGAAAGGCAGCGGCGGCACCGCGTCCGGTCCTCGAGCGT
ATGGGGCTTCGTCACCCGCTCTTGCAGGCCCGGCCGGCGCCCGCCGA-CCCC-CAACC-A
TTCTTTCTCAGGTTGACCTCGGATCAGGTAGGGATACCCGCTGAACTTAA----------
------------

#35837_Penicillium_salmoniflumine_T
-----------------------------------AAGGATCATTACCGAGTGCGGGCCC
TCTGGGTCCAACCTCCCACCCGTGTTTATCGTACCTTGTTGCTTCGGCGGGCCCGCCGTC
A-GGCCGCCGGGGGCATC-CG-CCCCGGGCCCGCGCCCGCCGAAGACACCCCTGAACGC-
TGTCTGAAGATTGCAGTCTGAGCGATTAT-TTAAATTATTTAAAACTTTCAACAACGGAT
CTCTTGGTTCCGGCATCGATGAAGAACGCAGCGAAATGCGATACGTAATGTGAATTGCAG
AATTCAGTGAATCATCGAGTCTTTGAACGCACATTGCGCCCCCTGGTATTCCGGGGGGCA
TGCCTGTCCGAGCGTCATTTCTGCCCTCAAGCCCGGCTTGTGTGTTGGGCC-GCGTCCCC
C----C----GGGGACGGGCCCGAAAGGCAGCGGCGGCACCGCGTCCGGTCCTCGAGCGT
ATGGGGCTTTGTCACCCGCTCTTGCAGGCCCGGCCGGCGCCAGCCGA-CCCC-CAACC-A
AATTTTCTCAGGTTGACCTCGGATCAGGTAGGGATACCCGCTGAACTTAA----------
------------

#35838_Penicillium_fluviserpens_T
-----------------------------------AAGGATCATTACCGAGTGCGGGCCC
TCTGGGTCCAACCTCCCACCCGTGTTTATCGTACCATGTTGCTTCGGCGGGCCCGCCGCC
A-GGCCGCCGGGGGCATC-CG-CCCCAGGCCCGCGCCCGCCGAAGACACCCCCGAACGC-
TGTCTGAAGATTGCAGTCTGAGCGATTAT-TTAAATTATTTAAAACTTTCAACAACGGAT
CTCTTGGTTCCGGCATCGATGAAGAACGCAGCGAAATGCGATACGTAATGTGAATTGCAG
AATTCAGTGAATCATCGAGTCTTTGAACGCACATTGCGCCCCCTGGTATTCCGGGGGGCA
TGCCTGTCCGAGCGTCATTTCTGCCCTCAAGCCCGGCTTGTGTGTTGGGCC-GCGTCCCC
C----C----GGGGACGGGCCCGAAAGGCAGCGGCGGCACCGCGTCCGGTCCTCGAGCGT
ATGGGGCTTTGTCACCCGCTCTTGCAGGCCCGGCCGGCGCCAGCCGA-CCCC-CAACC--
AATTTTCTCAGGTTGACCTCGGATCAGGTAGGGATACCCGCTGAACTTAA----------
------------

#35840_Penicillium_monsserratidens_T
-----------------------------------AAGGATCATTACCGAGTGCGGGCCC
TCTGGGTCCAACCTCCCACCCGTGTTTATCGTACCTTGTTGCTTCGGCGGGCCCGCCGCA
A-GGCCGCCGGGGGCATC-CG-CCCCGGGCCCGTGCCCGCCGAAGACACCCC-GAACGC-
TGCCTGAAGATTGCAGTCTGAGCGATTA--TTTAATTATACAAAACTTTCAACAACGGAT
CTCTTGGTTCCGGCATCGATGAAGAACGCAGCGAAATGCGATACGTAATGTGAATTGCAG
AATTCAGTGAATCATCGAGTCTTTGAACGCACATTGCGCCCCCTGGTATTCCGGGGGGCA
TGCCTGTCCGAGCGTCATTACTGCCCTCAAGCCCGGCTTGTGTGTTGGGCC-GCGTCCCC
C----C----GGGGACGGGCCCGAAAGGCAGCGGCGGCACCGTGTCCGGTCCTCGAGCGT
ATGGGGCTTTGTCACCCGCTCTTGTAGGCCCGGCCGGCGCCTGCCGA-CCCC-CAACC-A
TTCTTTCTCAGGTTGACCTCGGATCAGGTAGGGATACCCGCTGAACTTAA----------
------------

#35841_Penicillium_cvjetkovicii_T
-----------------------------------AAGGATCATTACCGAGTGCGGGCCC
TCTGGGTCCAACCTCCCACCCGTGTTTATCGTACCTTGTTGCTTCGGCGGGCCCGCCGCC
A-GGCCGCCGGGGGCATC-CG-CCCCGGGCCCGCGCCCGCCGAAGACACCCCTGAACGC-
TGTCTGAAGATTGCAGTCTGAGCGATTA--TTAAATTATTTAAAACTTTCAACAACGGAT
CTCTTGGTTCCGGCATCGATGAAGAACGCAGCGAAATGCGATACGTAATGTGAATTGCAG
AATTCAGTGAATCATCGAGTCTTTGAACGCACATTGCGCCCCCTGGTATTCCGGGGGGCA
TGCCTGTCCGAGCGTCATTTCTGCCCTCAAGCCCGGCTTGTGTGTTGGGCC-GCGTCCCC
C----C----GGGGACGGGCCCGAAAGGCAGCGGCGGCACCGCGTCCGGTCCTCGAGCGT
ATGGGGCTTTGTCACCCGCTCTTGCAGGCCCGGCCGGCGCCAGCCGA--CCC-CAACC-A
TTCTTTCTCAGGTTGACCTCGGATCAGGTAGGGATACCCGCTGAACTTAA----------
------------

#35843_Penicillium_lehmiflumine_T
-----------------------------------AAGGATCATTACCGAGTGCGGGCCC
TCTGGGTCCAACCTCCCACCCGTGTTTATCGTACCTTGTTGCTTCGGCGGGCCCGCCGTC
A-GGCCGCCGGGGGCATC-CG-CCCCGGGCCCGCGCCCGCCGAAGACACCCCTGAACGC-
TGTCTGAAGATTGCAGTCTGAGCGATTAT-TTAAATTATTTAAAACTTTCAACAACGGAT
CTCTTGGTTCCGGCATCGATGAAGAACGCAGCGAAATGCGATACGTAATGTGAATTGCAG
AATTCAGTGAATCATCGAGTCTTTGAACGCACATTGCGCCCCCTGGTATTCCGGGGGGCA
TGCCTGTCCGAGCGTCATTTCTGCCCTCAAGCACGGCTTGTGTGTTGGGCC-GCGTCCCC
C----C----GGGGACGGGCCCGAAAGGCAGCGGCGGCACCGCGTCCGGTCCTCGAGCGT
ATGGGGCTTTGTCACCCGCTCTTGCAGGCCCGGCCGGCGCCAGCCGA-CACC-CAACC--
AATTTTCTCAGGTTGACCTCGGATCAGGTAGGGATACCCGCTGAACTTAA----------
------------

#35844_Penicillium_fluviserpens
-----------------------------------AAGGATCATTACCGAGTGCGGGCCC
TCTGGGTCCAACCTCCCACCCGTGTTTATCGTACCATGTTGCTTCGGCGGGCCCGCCGCC
A-GGCCGCCGGGGGCATC-CG-CCCCAGGCCCGCGCCCGCCGAAGACACCCCCGAACGC-
TGTCTGAAGATTGCAGTCTGAGCGATTAT-TTAAATTATTTAAAACTTTCAACAACGGAT
CTCTTGGTTCCGGCATCGATGAAGAACGCAGCGAAATGCGATACGTAATGTGAATTGCAG
AATTCAGTGAATCATCGAGTCTTTGAACGCACATTGCGCCCCCTGGTATTCCGGGGGGCA
TGCCTGTCCGAGCGTCATTTCTGCCCTCAAGCCCGGCTTGTGTGTTGGGCC-GCGTCCCC
C----C----GGGGACGGGCCCGAAAGGCAGCGGCGGCACCGCGTCCGGTCCTCGAGCGT
ATGGGGCTTTGTCACCCGCTCTTGCAGGCCCGGCCGGCGCCAGCCGACCCCC-CAACC--
AATTTTCTCAGGTTGACCTCGGATCAGGTAGGGATACCCGCTGAACTTAA----------
------------

#35848_Penicillium_fluviserpens
-----------------------------------AAGGATCATTACCGAGTGCGGGCCC
TCTGGGTCCAACCTCCCACCCGTGTTTATCGTACCATGTTGCTTCGGCGGGCCCGCCGCC
A-GGCCGCCGGGGGCATC-CG-CCCCAGGCCCGCGCCCGCCGAAGACACCCCCGAACGC-
TGTCTGAAGATTGCAGTCTGAGCGATTAT-TTAAATTATTTAAAACTTTCAACAACGGAT
CTCTTGGTTCCGGCATCGATGAAGAACGCAGCGAAATGCGATACGTAATGTGAATTGCAG
AATTCAGTGAATCATCGAGTCTTTGAACGCACATTGCGCCCCCTGGTATTCCGGGGGGCA
TGCCTGTCCGAGCGTCATTTCTGCCCTCAAGCCCGGCTTGTGTGTTGGGCC-GCGTCCCC
C----C----GGGGACGGGCCCGAAAGGCAGCGGCGGCACCGCGTCCGGTCCTCGAGCGT
ATGGGGCTTTGTCACCCGCTCTTGCAGGCCCGGCCGGCGCCAGCCGA-CCCC-CAACC--
AATTTTCTCAGGTTGACCTCGGATCAGGTAGGGATACCCGCTGAACTTAA----------
------------

#35884_Penicillium_monsserratidens
-----------------------------------AAGGATCATTACCGAGTGCGGGCCC
TCTGGGTCCAACCTCCCACCCGTGTTTATCGTACCTTGTTGCTTCGGCGGGCCCGCCGCA
A-GGCCGCCGGGGGCATC-CG-CCCCGGGCCCGTGCCCGCCGAAGACACCCC-GAACGC-
TGCCTGAAGATTGCAGTCTGAGCGATTA--TTTAATTATACAAAACTTTCAACAACGGAT
CTCTTGGTTCCGGCATCGATGAAGAACGCAGCGAAATGCGATACGTAATGTGAATTGCAG
AATTCAGTGAATCATCGAGTCTTTGAACGCACATTGCGCCCCCTGGTATTCCGGGGGGCA
TGCCTGTCCGAGCGTCATTACTGCCCTCAAGCCCGGCTTGTGTGTTGGGCC-GCGTCCCC
C----C----GGGGACGGGCCCGAAAGGCAGCGGCGGCACCGTGTCCGGTCCTCGAGCGT
ATGGGGCTTTGTCACCCGCTCTTGTAGGCCCGGCCGGCGCCTGCCGA-CCCC-CAACC-A
TTCTTTCTCAGGTTGACCTCGGATCAGGTAGGGATACCCGCTGAACTTAA----------
------------

#35903_Penicillium_cvjetkovicii
-----------------------------------AAGGATCATTACCGAGTGCGGGCCC
TCTGGGTCCAACCTCCCACCCGTGTTTATCGTACCTTGTTGCTTCGGCGGGCCCGCCGCC
A-GGCCGCCGGGGGCATC-CG-CCCCGGGCCCGCGCCCGCCGAAGACACCCCTGAACGC-
TGTCTGAAGATTGCAGTCTGAGCGATTA--TTAAATTATTTAAAACTTTCAACAACGGAT
CTCTTGGTTCCGGCATCGATGAAGAACGCAGCGAAATGCGATACGTAATGTGAATTGCAG
AATTCAGTGAATCATCGAGTCTTTGAACGCACATTGCGCCCCCTGGTATTCCGGGGGGCA
TGCCTGTCCGAGCGTCATTTCTGCCCTCAAGCCCGGCTTGTGTGTTGGGCC-GCGTCCCC
C----C----GGGGACGGGCCCGAAAGGCAGCGGCGGCACCGCGTCCGGTCCTCGAGCGT
ATGGGGCTTTGTCACCCGCTCTTGCAGGCCCGGCCGGCGCCAGCCGA--CCC-CAACC-A
TTCTTTCTCAGGTTGACCTCGGATCAGGTAGGGATACCCGCTGAACTTAA----------
------------

#58001_Penicillium_salmoniflumine
-----------------------------------AAGGATCATTACCGAGTGCGGGCCC
TCTGGGTCCAACCTCCCACCCGTGTTTATCGTACCTTGTTGCTTCGGCGGGCCCGCCGTC
A-GGCCGCCGGGGGCATC-CG-CCCCGGGCCCGCGCCCGCCGAAGACACCCCTGAACGC-
TGTCTGAAGATTGCAGTCTGAGCGATTAT-TTAAATTATTTAAAACTTTCAACAACGGAT
CTCTTGGTTCCGGCATCGATGAAGAACGCAGCGAAATGCGATACGTAATGTGAATTGCAG
AATTCAGTGAATCATCGAGTCTTTGAACGCACATTGCGCCCCCTGGTATTCCGGGGGGCA
TGCCTGTCCGAGCGTCATTTCTGCCCTCAAGCCCGGCTTGTGTGTTGGGCC-GCGTCCCC
C----C----GGGGACGGGCCCGAAAGGCAGCGGCGGCACCGCGTCCGGTCCTCGAGCGT
ATGGGGCTTTGTCACCCGCTCTTGCAGGCCCGGCCGGCGCCAGCCGA-CCCC-CAACC-A
AATTTTCTCAGGTTGACCTCGGATCAGGTAGGGATACCCGCTGAACTTAA----------
------------

#58240_Penicillium_cvjetkovicii
-----------------------------------AAGGATCATTACCGAGTGCGGGCCC
TCTGGGTCCAACCTCCCACCCGTGTTTATCGTACCTTGTTGCTTCGGCGGGCCCGCCGCC
A-GGCCGCCGGGGGCATC-CG-CCCCGGGCCCGCGCCCGCCGAAGACACCCCTGAACGC-
TGTCTGAAGATTGCAGTCTGAGCGATTA--TTAAATTATTTAAAACTTTCAACAACGGAT
CTCTTGGTTCCGGCATCGATGAAGAACGCAGCGAAATGCGATACGTAATGTGAATTGCAG
AATTCAGTGAATCATCGAGTCTTTGAACGCACATTGCGCCCCCTGGTATTCCGGGGGGCA
TGCCTGTCCGAGCGTCATTTCTGCCCTCAAGCCCGGCTTGTGTGTTGGGCC-GCGTCCCC
C----C----GGGGACGGGCCCGAAAGGCAGCGGCGGCACCGCGTCCGGTCCTCGAGCGT
ATGGGGCTTTGTCACCCGCTCTTGCAGGCCCGGCCGGCGCCAGCCGA--CCC-CAACC-A
TTCTTTCTCAGGTTGACCTCGGATCAGGTAGGGATACCCGCTGAACTTAA----------
------------

#58268_Penicillium_cvjetkovicii
-----------------------------------AAGGATCATTACCGAGTGCGGGCCC
TCTGGGTCCAACCTCCCACCCGTGTTTATCGTACCTTGTTGCTTCGGCGGGCCCGCCGCC
A-GGCCGCCGGGGGCATC-CG-CCCCGGGCCCGCGCCCGCCGAAGACACCCCTGAACGC-
TGTCTGAAGATTGCAGTCTGAGCGATTA--TTAAATTATTTAAAACTTTCAACAACGGAT
CTCTTGGTTCCGGCATCGATGAAGAACGCAGCGAAATGCGATACGTAATGTGAATTGCAG
AATTCAGTGAATCATCGAGTCTTTGAACGCACATTGCGCCCCCTGGTATTCCGGGGGGCA
TGCCTGTCCGAGCGTCATTTCTGCCCTCAAGCCCGGCTTGTGTGTTGGGCC-GCGTCCCC
C----C----GGGGACGGGCCCGAAAGGCAGCGGCGGCACCGCGTCCGGTCCTCGAGCGT
ATGGGGCTTTGTCACCCGCTCTTGCAGGCCCGGCCGGCGCCAGCCGA--CCC-CAACC-A
TTCTTTCTCAGGTTGACCTCGGATCAGGTAGGGATACCCGCTGAACTTAA----------
------------

#58649_Penicillium_fluviserpens
-----------------------------------AAGGATCATTACCGAGTGCGGGCCC
TCTGGGTCCAACCTCCCACCCGTGTTTATCGTACCATGTTGCTTCGGCGGGCCCGCCGCC
A-GGCCGCCGGGGGCATC-CG-CCCCAGGCCCGCGCCCGCCGAAGACACCCCCGAACGC-
TGTCTGAAGATTGCAGTCTGAGCGATTAT-TTAAATTATTTAAAACTTTCAACAACGGAT
CTCTTGGTTCCGGCATCGATGAAGAACGCAGCGAAATGCGATACGTAATGTGAATTGCAG
AATTCAGTGAATCATCGAGTCTTTGAACGCACATTGCGCCCCCTGGTATTCCGGGGGGCA
TGCCTGTCCGAGCGTCATTTCTGCCCTCAAGCCCGGCTTGTGTGTTGGGCC-GCGTCCCC
C----C----GGGGACGGGCCCGAAAGGCAGCGGCGGCACCGCGTCCGGTCCTCGAGCGT
ATGGGGCTTTGTCACCCGCTCTTGCAGGCCCGGCCGGCGCCAGCCGA-CCCC-CAACC--
AATTTTCTCAGGTTGACCTCGGATCAGGTAGGGATACCCGCTGAACTTAA----------
------------

#62003_Penicillium_monsserratidens
-----------------------------------AAGGATCATTACCGAGTGCGGGCCC
TCTGGGTCCAACCTCCCACCCGTGTTTATCGTACCTTGTTGCTTCGGCGGGCCCGCCGCA
A-GGCCGCCGGGGGCATC-CG-CCCCGGGCCCGTGCCCGCCGAAGACACCCC-GAACGC-
TGCCTGAAGATTGCAGTCTGAGCGATTA--TTTAATTATACAAAACTTTCAACAACGGAT
CTCTTGGTTCCGGCATCGATGAAGAACGCAGCGAAATGCGATACGTAATGTGAATTGCAG
AATTCAGTGAATCATCGAGTCTTTGAACGCACATTGCGCCCCCTGGTATTCCGGGGGGCA
TGCCTGTCCGAGCGTCATTGCTGCCCTCAAGCCCGGCTTGTGTGTTGGGCC-GCGTCCCC
C----C----GGGGACGGGCCCGAAAGGCAGCGGCGGCACCGTGTCCGGTCCTCGAGCGT
ATGGGGCTTTGTCACCCGCTCTTGTAGGCCCGGCCGGCGCCTGCCGA-CCCC-CAACC-A
TTCTTTCTCAGGTTGACCTCGGATCAGGTAGGGATACCCGCTGAACTTAA----------
------------

#cbs112493_Penicillium_ellipsoideosporum
---------------------------ACCTGCGGAAGGATCATTACCGAGTGCGGGCCC
TCTGGGTCCAACCTCCCACCCGTGTTTATCGTACCTTGTTGCTTCGGCGGGCCCGCCGTA
A-GGCCGCCGGGGGCACC-CG-CCCCGGGCCCGCGCCCGCCGAAGACACCCC-GAACCC-
TGCCTGAAGATTGCAGTCTGAGCGATTA--TTTAATTATTTAAAACTTTCAACAACGGAT
CTCTTGGTTCCGGCATCGATGAAGAACGCAGCGAAATGCGATACGTAATGTGAATTGCAG
AATTCAGTGAATCATCGAGTCTTTGAACGCACATTGCGCCCCCTGGTATTCCGGGGGGCA
TGCCTGTCCGAGCGTCATTGCTGCCCTCAAGCCCGGCTTGTGTGTTGGGTC-GCGTCCCC
C----C----GGGGACGGGCCCGAAAGGCAGCGGCGGCACCGTGTCCGGTCCTCGAGCGT
ATGGGGCTTTGTCACCCGCTCTTGTAGGCCCGGCCGGCGCCTGCCGA-CCCC-CAACC-A
TTTTTTCTCAGGTTGACCTCGGATCAGGTAGGGATACCCGCTGAACTTAAGCATATCAAT
AAGCGGAGGAAA

#35504_P_parvulum
-----------------------------------AAGGATCATTACCGAGTGCGGGCCC
TCTGGGTCCAACCTCCCACCCGTGTTTATCGTACCTTGTTGCTTCGGCGGGCCCGCCGTC
A-GGCCGCCGGGGGCTCTATG-CCCCGGGCCCGCGCCCGCCGAGGACACCATTGAACGC-
TGTCTGAAGATTGCAGTCTGAGCGATTAG-CGAAATTAGTTAAAACTTTCAACAACGGAT
CTCTTGGTTCCGGCATCGATGAAGAACGCAGCGAAATGCGATAAGTAATGTGAATTGCAG
AATTCAGTGAATCATCGAGTCTTTGAACGCACATTGCGCCCCCTGGTATTCCGGGGGGCA
TGCCTGTCCGAGCGTCATTGCTGCCCTCAAGCACGGCTTGT-TGTTGGGTCGACGTCCCC
C----C----GGGGACGGGCCCGAAAGGCAGCGGCGGCATCGCGTCCGGTCCTCGAGCGT
ATGGGGCTTCGTCACCCGCTCTTGTAGGCCCGGCCGGCGCCCGCCGA-CCCC-CAACC--
AATTTTCTCAGGTTGACCTCGGATCAGGTAGGGATACCCGCTGAACTTAA----------
------------

#EF694624_Penicillium_sp_Vega478
-----------------------GTGAACCTGCGGAAGGATCATTACCGAGTGCGGGCCC
TCTGGGTCCAACCTCCCACCCGTGTTTATCGTACCATGTTGCTTCGGCGGGCCCGCCGCC
A-GGCCGCCGGGGGCATC-CG-CCCCAGGCCCGCGCCCGCCGAAGACACCCCCGAACGC-
TGTCTGAAGATTGCAGTCTGAGCGATTAT-TTAAATTATTTAAAACTTTCAACAACGGAT
CTCTTGGTTCCGGCATCGATGAAGAACGCAGCGAAATGCGATACGTAATGTGAATTGCAG
AATTCAGTGAATCATCGAGTCTTTGAACGCACATTGCGCCCCCTGGTATTCCGGGGGGCA
TGCCTGTCCGAGCGTCATTTCTGCCCTCAAGCCCGGCTTGTGTGTTGGGCC-GCGTCCCC
C----C----GGGGACGGGCCCGAAAGGCAGCGGCGGCACCGCGTCCGGTCCTCGAGCGT
ATGGGGCTTTGTCACCCGCTCTTGCAGGCCCGGCCGGCGCCAGCCGA-CCCC-CAACC--
AATTTTCTCAGGTTGACCTCGGATCAGGTAGGGA--------------------------
------------

#EU002900_Penicillium_sp_Vega852
-----------------------GTGAACCTGCGGAAGGATCATTACCGAGTGCGGGCCC
TCTGGGTCCAACCTCCCACCCGTGTTTATCGTACCATGTTGCTTCGGCGGGCCCGCCGCC
A-GGCCGCCGGGGGCATC-CG-CCCCGGGCCCGCGCCCGCCGAAGACACCCCCGAACGC-
TGTCTGAAGATTGCAGTCTGAGCGATTAT-TTAAATTATTTAAAACTTTCAACAACGGAT
CTCTTGGTTCCGGCATCGATGAAGAACGCAGCGAAATGCGATACGTAATGTGAATTGCAG
AATTCAGTGAATCATCGAGTCTTTGAACGCACATTGCGCCCCCTGGTATTCCGGGGGGCA
TGCCTGTCCGAGCGTCATTTCTGCCCTCAAGCCCGGCTTGTGTGTTGGGCC-GCGTCCCC
C----C----GGGGACGGGCCCGAAAGGCAGCGGCGGCACCGCGTCCGGTCCTCGAGCGT
ATGGGGCTTTGTCACCCGCTCTTGCAGGCCCGGCCGGCGCCAGCCGA-CCCC-CAACC--
AATTTTCTCAGG------------------------------------------------
------------

#KF298090_P__chermesinum_Zam3
------------------------------------------------------------
-------------TCCCACCCGTGTTTATCGTACCTTGTTGCTTCGGCGGGCCCGCCGCC
A-GGCCGCCGGGGGCATC-CG-CCCCGGGCCCGCGCCCGCCGAAGACACCCCTGAACGC-
TGTCTGAAGATTGCAGTCTGAGCGATTA--TTAAATTATTTAAAACTTTCAACAACGGAT
CTCTTGGTTCCGGCATCGATGAAGAACGCAGCGAAATGCGATACGTAATGTGAATTGCAG
AATTCAGTGAATCATCGAGTCTTTGAACGCACATTGCGCCCCCTGGTATTCCGGGGGGCA
TGCCTGTCCGAGCGTCATTTCTGCCCTCAAGCCCGGCTTGTGTGTTGGGCC-GCGTCCCC
C----C----GGGGACGGGCCCGAAAGGCAGCGGCGGCACCGCGTCCGGTCCTCGAGCGT
ATGGGGCTTTGTCACCCGCTCTTGCAGGCCCGGCCGGCGCCAGCCGA--CCC-CAACC-A
TTCTTTCTCAGGTTGACCTCGGATCAGGTAGGGATACCCGCTGAAC--------------
------------

#HM439552_Fungal_sp_994
------------------------------------------------------------
TCTGGGTCCAACCTCCCACCCGTGTTTATCGTACCTTGTTGCTTCGGCGGGCCCGCCGCC
A-GGCCGCCGGGGGCATC-CG-CCCCGGGCCCGCGCCCGCCGAAGACACCCCTGAACGC-
TGTCTGAAGATTGCAGTCTGAGCGATTA--TTAAATTATTTAAAACTTTCAACAACGGAT
CTCTTGGTTCCGGCATCGATGAAGAACGCAGCGAAATGCGATACGTAATGTGAATTGCAG
AATTCAGTGAATCATCGAGTCTTTGAACGCACATTGCGCCCCCTGGTATTCCGGGGGGCA
TGCCTGTCCGAGCGTCATTTCTGCCCTCAAGCCCGGCTTGTGTGTTGGGCC-GCGTCCCC
C----C----GGGGACGGGCCCGAAAGGCAGCGGCGGCACCGCGTCCGGTCCTCGAGCGT
ATGGGGCTTTGTCACCCGCTCTTGCAGGCCCGGCCGGCGCCAGCCGA--CCC-CAACC-A
TTCTTTCTCAGGTTGACCTCGGATCAGGTAGGGATACCCGCTGAACTTAA----------
------------

#FJ491802_P__chermesinum_STE_U_6583
----------------------------CCTGCGGAAGGATCATTACCGAGTGCGGGCCC
TCTGGGTCCAACCTCCCACCCGTGTTTATCGTACCTTGTTGCTTCGGCGGGCCCGCCGCC
A-GGCCGCCGGGGGCATC-CG-CCCCGGGCCCGCGCCCGCCGAAGACACCCCTGAACGC-
TGTCTGAAGATTGCAGTCTGAGCGATTA--TTAAATTATTTAAAACTTTCAACAACGGAT
CTCTTGGTTCCGGCATCGATGAAGAACGCAGCGAAATGCGATACGTAATGTGAATTGCAG
AATTCAGTGAATCATCGAGTCTTTGAACGCACATTGCGCCCCCTGGTATTCCGGGGGGCA
TGCCTGTCCGAGCGTCATTTCTGCCCTCAAGCCCGGCTTGTGTGTTGGGCC-GCGTCCCC
C----C----GGGGACGGGCCCGAAAGGCAGCGGCGGCACCGCGTCCGGTCCTCGAGCGT
ATGGGGCTTTGTCACCCGCTCTTGCAGGCCCGGCCGGCGCCAGCCGA--CCC-CAACC-A
TTCTTTCTCAGGTTGACCTCGGATCAGGTAGGGATACCCGCTGAACTTAA----------
------------

#KC818302_Uncultured_fungus_clone_C_C8_A
AAGTCGTAACAAGGTTTCCGTAGGTGAACCTGCGGAAGGATCATTACCGAGTGCGGGCCC
TCTGGGTCCAACCTCCCACCCGTGTTTATCGTACCTTGTTGCTTCGGCGGGCCCGCCGCA
A-GGCCGCCGGGGGCACC-CG-CCCCGGGCCCGCGCCCGCCGAAGACACCCC-GAACGC-
TGTCTGAAGATTGCAGTCTGAGTGATTA--TTTAATTATTTAAAACTTTCAACAACGGAT
CTCTTGGTTCCGGCATCGATGAAGAACGCAGCGAAATGCGATACGTAATGTGAATTGCAG
AATTCAGTGAATCATCGAGTCTTTGAACGCACATTGCGCCCCCTGGTATTCCGGGGGGCA
TGCCTGTCCGAGCGTCATTGCTGCCCTCAAGCCCGGCTTGTGTGTTGGGCC-GCGTCCCC
T----C----GGGGACGGGCCCGAAAGGCAGCGGCGGCACCGTGTCCGGTCCTCGAGCGT
ATGGGGCTTTGTCACCCGCTCTTGTAGGCCCGGCCGGCGCCTGTCGA-CCCC-CAACC-A
TTTTTTCTCAGGTTGACCTCGGATCAGGTAGGGATACCCGCTGAACTTAA----------
------------
