# Supplementary material for: Expanding the Species and Chemical Diversity of Penicillium Section Cinnamopurpurea
Source: PLoS One. 2015 Apr 8;10(4):e0121987. doi: 10.1371/journal.pone.0121987 (PMC4390383; doi:10.1371/journal.pone.0121987)
Supplement: S4 Datafile — (TXT) [file pone.0121987.s004.txt]

S4 Datafile.  Mcm7 data alignment.
#mega
!Title ;
!Format DataType=DNA indel=- CodeTable=Standard;

!Domain=Data property=Coding CodonStart=1;
#162PcinnamopurpureumT
GGCCGTCCAGATCAATGCCTACACCTGTGACCGATGTGGTTGTGAGGTTTTCCAGCCTAT
CACCACTAAGCAATTCCTACCTCTGTCCGAGTGCTTGTCGGAGGAATGCAAGAAGAACAA
CTCCAAGGGCCAGCTGTTCCTCTCCACGCGTGCCTCCAAGTTTGTGCCTTTCCAGGAGGT
CAAGATTCAGGAGATGGCAGATCAAGTTCCCGTGGGTCATATTCCACGAACACTGACCGT
CCATTGCCACGGTGCTCTCACTCGGCAGCTCAACCCTGGTGATGTTGTGGACATTGCCGG
TATCTTCCTGCCTACTCCATACACTGGCTTCCGTGCCATCCGCGCGGGTCTTCTTACCGA
CACCTACCTGGAGGCTCAGCACATTACCCAGCACAAGAAGTCTTACAACGATATGGGCAT
GGATGCCCGTACTCTCCGCAAGATCGAGCAATATCAGAACTCGGGTAACATGTACGAGTA
CCTTTCGCGCTCTATTGCCCCGGAGATCTACGGTCATCTCGATGTCAAGAAGGCCCTCCT
TTTGCTCTTGATTGGCGGTGTCACCAAGGAAATGGGCGATGGTATGCACATCCGTGGTGA
CATCAACATTTGTCTT

#735Pcvjetkovicii
GGCTGTCCAAATCAACGCCTATACCTGTGACCGATGCGGATGCGAGGTCTTCCAGCCTAT
CACCACAAAACAATTCCTTCCTCTGTCCGAGTGCTTGTCGGAGGAATGCAAGAAGAACAA
CTCGAAGGGTCAGCTGTTCCTCTCCACTCGGGCGTCCAAGTTTGTCCCCTTCCAAGAGGT
CAAGATCCAGGAGATGGCAGACCAGGTTCCCGTGGGCCACATTCCCCGAACACTGACCAT
CCATTGCCATGGTGCTCTCACCCGACAACTCAACCCCGGTGATACCGTGGACATTGCCGG
TATCTTCCTGCCAACTCCCTATACTGGATTCCGTGCGATTCGTGCCGGTCTCCTCACCGA
CACCTACCTAGAGGCTCAGCACATCACCCAGCACAAGAAGTCTTACACCGACATGGGCAT
GGATGCCCGGACTATCCGCAAGATCGAGCAATATCAGAACTCGGGTAACATGTACGAGTA
TCTTTCGCGGTCAATTGCACCTGAAATTTACGGCCATAATGATGTGAAGAAGGCCCTGCT
CTTGCTCCTGATCGGCGGTGTGACTAAAGAAATGGGTGATGGTATGCACATCCGTGGTGA
TATCAACATTTGTCTC

#2498PpusillumT
GGCTGTGCAGATCAATGCTTACACCTGCGATCGCTGTGGATGTGAGGTTTTCCAGCCCAT
CACAACTAAGCAATTCCTTCCCCTTTCGGAATGCTTGTCGGAGGAGTGCAAGAAGAATAA
CTCCAAGGGCCAGCTGTTCCTTTCCACCCGTGCCTCCAAGTTTGTCCCCTTCCAGGAAGT
GAAGATCCAAGAGATGGCAGAGCAAGTGCCTGTGGGCCACATTCCGCGAACCCTGACTGT
TCACTGCCACGGTGCCCTGACCCGTCAGCTCAACCCTGGTGATGTTGTGGACATTGCTGG
TATTTTCTTGCCTACTCCTTACACCGGTTTCCGCGCCATTCGCGCGGGTCTTCTCACGGA
CACCTACTTGGAAGCGCAGCACATCACTCAGCACAAGAAGTCTTACAACGATATGGGCAT
GGACAGCCGGACTCTCCGCAAGATCGAGCAACACCAGAGCTCGGGCAACATGTACGAATA
TCTTTCTCGGTCGATCGCCCCTGAGATTTACGGGCACCTCGACGTGAAGAAAGCCCTGCT
TCTGCTCCTGATTGGTGGTGTCACCAAAGAAATGGGCGATGGTATGCACATCCGTGGTGA
TATCAACATCTGCCTG

#5274PidahoenseT
GGCTGTCCAGATCAATGCCTACACCTGCGACCGATGTGGATGCGAGGTCTTCCAACCTAT
CACCACTAAACAATTCCTTCCTCTCACCGAGTGCTTGTCAGAGGAATGCAAGAAAAACAA
CTCGAAGGGTCAGCTTTTCCTCTCGACTCGGGCTTCCAAGTTTGTTCCCTTCCAAGAAGT
GAAGATTCAGGAGATGGCAGATCAAGTTCCCGTGGGCCACATTCCACGAACACTGACCAT
CCATTGCCATGGTGCTCTCACCCGACTGCTCAACCCAGGTGATGTTGTAGACATCGCCGG
TATCTTCCTTCCGACTCCCTATACTGGATTCCGCGCCATTCGTGCCGGTCTTCTCACCGA
CACCTACCTAGAGGCTCAACATATTACCCAGCACAAGAAGTCTTACAACGACATGGGCAT
GGACGCCCGGACTCTCCGCAAAATTGAGCAATATCAGAACTCGGGTAACATGTACGAGTA
TCTTTCGCGATCCATTGCACCTGAAATCTATGGCCACCATGATGTGAAGAAGGCCCTGCT
CTTGCTCCTGATCGGTGGTGTGACCAAAGAAATGGGTGACGGTATGCACATCCGTGGTGA
TATCAACATTTGTCTC

#13013Pcolei
GGCTGTCCAGATCAACGCTTACACCTGCGACCGATGTGGATGCGAGGTCTTCCAACCTAT
CACCACTAAACAATTTCTTCCTCTTACCGAGTGCTTGTCAGAGGAATGCAAGAAAAACAA
CTCGAAGGGTCAGCTGTTCCTCTCGACTAGGGCCTCCAAGTTTGTTCCCTTCCAGGAGGT
GAAGATTCAGGAAATGGCAGATCAAGTCCCCGTGGGCCACATCCCACGAACACTGACCAT
CCATTGCCATGGCGCTCTCACCCGACAGCTCAACCCAGGTGATGTTGTGGACATCGCCGG
TATATTCCTTCCGACACCCTATACAGGATTCCGCGCCATTCGTGCCGGTCTTCTCACCGA
CACCTATCTGGAAGCTCAGCATATCACCCAACACAAGAAGTCCTACAACGACATGGGTAT
GGACGCCCGGACTCTCCGCAAAATTGAGCAGCATCTTCACTCGGGTAACATGTACGAGTA
TCTTTCACGGTCCATTGCACCTGAAATCTATGGGCACCTTGATGTAAAGAAGGCTCTGCT
CTTGCTCTTGATCGGTGGTGTGAGCAAAGAAATGGGTGACGGTATGCATATCCGTGGTGA
TATCAACATTTGTCTC

#22302Pmonsgalena
GGCAGTCCAAATAAACGCCTACACCTGTGACCGATGTGGATGCGAGGTCTTCCAACCTAT
CACCACCAAACAATTCCTTCCTCTGTCCGAGTGCTTGTCGGAGGAATGCAAGAAGAACAA
CTCGAAGGGTCAGCTGTTCCTCTCCACTCGGGCCTCCAAGTTTGTCCCCTTCCAAGAGGT
CAAGATTCAGGAGATGGCAGACCAGGTTCCCGTGGGCCACATTCCACGAACACTGACCAT
TCATTGCCATGGTGCTCTCACCCGACAACTCAACCCCGGTGATACCGTGGACATTGCCGG
CATCTTCCTGCCGACTCCCTATACTGGATTCCGTGCCATCCGCGCCGGTCTCCTCACCGA
CACCTACCTAGAGGCTCAGCATATCACCCAGCACAAGAAGTCTTACAACGACATGGGCAT
GGATGCCCGGACTCTCCGCAAGATCGAGCAATATCAGAATTCGGGTAACATGTACGAGTA
TCTTTCGCGCTCAATCGCGCCTGAGATTTACGGCCATCAAGATGTGAAGAAGGCCCTACT
CTTGCTCCTGATTGGCGGTGTGACCAAGGATATGGGCGATGGTATGCACATCCGTGGTGA
TATCAATATTTGTCTC

#35504PparvulumT
GGCCGTTCAGATCAATGCCTATACCTGTGACCGTTGCGGCTGCGAGGTTTTCCAGCCTAT
CACCACCAAGCAATTCCTACCTCTATCCGAGTGCTTGTCGGAGGAATGCAAGAAGAACAA
CTCCAAGGGCCAACTTTTCCTCTCCACTCGAGCTTCCAAGTTTGTGCCCTTCCAGGAGGT
TAAGATTCAGGAGATGGCAGACCAAGTTCCCGTGGGCCATATTCCACGAACGCTGACCGT
CCATTGCCACGGTGCTCTCACCCGGCAGCTCAACCCCGGTGATGTTGTGGACATTGCCGG
TATCTTCCTGCCCACTCCTTACACCGGCTTCCGTGCCATTCGCGCCGGTCTTCTTACCGA
TACCTACTTGGAGTCTCAGTACATCACCCAGCACAAGAAGTCCTACAACGATATGGGCAT
GGATGCGCGCACCCTGCGCAAGATCGAGCAATATCAGAACTCGGGTAACATGTACGAGTA
TCTTTCGCGCTCTATTGCCCCCGAGATCTACGGTCATCTCGATGTGAAGAAGGCCCTCCT
TTTGCTTTTGATTGGCGGTGTCACCAAAGAAATGGGCGATGGCATGCACATCCGTGGTGA
CATCAACATTTGTCTT

#35754PmalacaenseT
GGCCGTCCAGATCAATGCGTATACCTGCGATCGCTGCGGATGCGAAGTCTTCCAGCCCAT
CACAACCAAACAGTTCCTTCCTCTTTCCGAGTGTTTGTCTGAGGAATGCAAGAAAAACAA
CTCGAAGGGCCAGCTGTTCCTCTCCACCCGTGCCTCCAAGTTCGTTCCATTCCAAGAAGT
GAAGATCCAGGAAATGGCGGATCAAGTTCCCGTGGGTCATATTCCACGAACATTGACCAT
CCACTGCCATGGTGCCCTCACCCGGCAGCTCAACCCCGGTGATGTCGTGGACATTGCCGG
TGTTTTCCTGCCAACTCCCTACACCGGGTTCCGTGCCATCCGTGCCGGTCTTCTCACGGA
TACTTACCTGGAGGCCCAGCACATCACCCAGCACAAGAAGTCTTACAACGAAATGGGCAT
GGATGCTCGAACTCTCCGCAAGATCGAGCAATATCAGAAATCGGGTAACATGTACGAGTA
TCTTTCGCGCTCAATCGCACCGGAGATTTATGGCCATCTTGATGTGAAGAAGGCCCTGCT
TCTGCTCCTGATCGGTGGTGTAACCAAAGAGATGGGCGATGGTATGCATATCCGTGGTGA
CATCAACATCTGTCTC

#35837PsalmoniflumineT
GGCCGTTCAAATTAACGCCTACACCTGTGACCGATGTGGATGCGAGGTCTTCCAACCTAT
CACCACCAAACAATTCCTTCCTCTGTCTGAGTGCTTGTCGGAGGAATGCAAGAAGAACAA
CTCGAAGGGTCAGCTGTTCCTCTCCACTCGGGCCTCCAAGTTTGTCCCCTTCCAAGAGGT
CAAGATTCAGGAGATGGCAGACCAGGTTCCCGTGGGCCACATTCCCCGAACACTGACCAT
CCATTGCCATGGTGCTCTCACCCGACAACTCAACCCCGGTGATACCGTGGACATTGCCGG
TATCTTCTTGCCAACTCCTTATACTGGATTCCGTGCTATCCGTGCCGGTCTCCTCACCGA
CACCTACCTAGAGGCTCAGCATATCACCCAGCACAAGAAGTCTTACAACGACATGGGCAT
GGATGCTCGGACTATCCGCAAGATCGAGCAACATCAGAATTCGGGTAACATGTACGAGTA
TCTTTCGCGCTCAATCGCACCTGAGATTTACGGCCATCAAGATGTGAAGAAGGCCCTACT
CTTGCTCCTGATCGGCGGTGTGACCAAGGAAATGGGCGATGGTATGCACATCCGTGGTGA
TATCAACATTTGTCTC

#35838PfluviserpensT
GGCCGTCCAAATCAACGCCTACACCTGTGATCGATGTGGATGCGAGGTCTTCCAACCTAT
CACCACCAAACAGTTCCTTCCTCTGTCCGAGTGCTTATCGGAAGAATGCAAGAAGAACAA
CTCGAAGGGTCAGCTGTTCCTGTCCACTCGGGCGTCCAAGTTTGTCCCTTTCCAAGAGGT
CAAGATCCAGGAGATGGCAGACCAGGTTCCCGTGGGCCACATTCCACGAACACTGACCAT
CCATTGCCATGGTGCTCTCACCCGACAACTCAACCCCGGTGATACCGTTGATATTGCTGG
TATCTTCCTGCCAACTCCCTATACTGGATTCCGTGCCATTCGTGCCGGTCTTCTCACCGA
CACTTACCTAGAGGCTCAGCACATCACCCAGCACAAGAAGTCTTACAACGACATGGGCAT
GGATGCCCGGACCCTCCGCAAGATCGAGCAACACATGAATTCCGGTAACATGTACGAGTA
TCTTTCTCGCTCAATCGCACCTGAGATCTACGGCCATCTCGATGTGAAGAAGGCCCTACT
CTTGCTTCTGATCGGCGGTGTGACCAAAGATATGGGTGATGGTATGCACATCCGTGGTGA
TATCAACATTTGTCTC

#35840PmonsserratidensT
GGCTGTCCAGATCAATGCCTACACCTGCGACCGATGTGGATGCGAGGTCTTCCAACCTAT
CACCACTAAACAATTCCTTCCTCTCACTGAGTGCTTGTCAGAGGAATGCAAGAAAAACAA
CTCAAAGGGCCAGCTGTTCCTCTCGACTCGGGCCTCCAAGTTTGTTCCCTTCCAGGAGGT
GAAGATTCAGGAAATGGCGGATCAAGTCCCCGTGGGTCACATTCCACGAACACTGACCAT
CCATTGCCATGGTGCTCTCACCCGACAGCTCAACCCAGGTGATGTTGTGGACATCGCCGG
TATCTTCCTTCCGACACCCTATACTGGATTCCGCGCCATTCGGGCCGGTCTTCTTACCGA
CACCTACCTGGAAGCTCAGCATATTACCCAGCACAAGAAGTCCTACAACGACATGGGCAT
GGACGCCCGGACTCTCCGCAAAATTGAGCAGTACCAGAACTCGGGTAACATGTACGAGTA
TCTTTCGCGTTCCATTGCACCTGAAATCTATGGCCATCTTGATGTCAAGAAGGCCCTGCT
CTTGCTCCTTATCGGTGGTGTGACCAAAGAAATGGGTGACGGTATGCATATCCGTGGTGA
TATCAACATTTGTCTC

#35841PcvjetkoviciiT
GGCTGTCCAAATCAACGCCTATACCTGTGACCGATGCGGATGCGAGGTCTTCCAGCCTAT
CACCACAAAACAATTCCTTCCTCTGTCCGAGTGCTTGTCGGAGGAATGCAAGAAGAACAA
CTCGAAGGGTCAGCTGTTCCTCTCCACTCGGGCGTCCAAGTTTGTCCCCTTCCAAGAGGT
CAAGATCCAGGAGATGGCAGACCAGGTTCCCGTGGGCCACATTCCCCGAACACTGACCAT
CCATTGCCATGGTGCTCTCACCCGACAACTCAACCCCGGTGATACCGTGGACATTGCCGG
TATCTTCCTGCCAACTCCCTATACTGGATTCCGTGCGATTCGTGCCGGTCTCCTCACCGA
CACCTACCTAGAGGCTCAGCACATCACCCAGCACAAGAAGTCTTACACCGACATGGGCAT
GGATGCCCGGACTATCCGCAAGATCGAGCAATATCAGAACTCGGGTAACATGTACGAGTA
TCTTTCGCGGTCAATTGCACCTGAAATTTACGGCCATAATGATGTGAAGAAGGCCCTGCT
CTTGCTCCTGATCGGCGGTGTGACTAAAGAAATGGGTGATGGTATGCACATCCGTGGTGA
TATCAACATTTGTCTC

#35843PlehmiflumineT
-------------------------------CGATGTGGCTGCGAGGTATTCCAACCTAT
CACCACCAAACAATTCCTTCCTCTGTCCGAGTGTTTGTCGGAGGAATGCAAGAAGAATAA
CTCGAAGGGTCAGCTGTTCCTCTCCACTCGGGCCTCCAAATTTGTCCCCTTCCAAGAGGT
CAAGATCCAGGAGATGGCAGACCAGGTTCCTGTGGGCCACATTCCACGAACATTGACCAT
CCATTGCCATGGTGCTCTCACCCGACAACTCAACCCCGGTGATACCGTGGACATTGCCGG
TATCTTCCTGCCAACTCCCTATACTGGATTCCGTGCCATCCGTGCCGGTCTCCTCACCGA
CACCTACCTAGAGGCTCAGCATATCACCCAGCACAAGAAGTCTTACAACGACATGGGCAT
GGATGCTCGAACTATCCGCAAGATCGAGCAATACCAGAATTCGGGTAACATGTACGAGTA
TCTTTCGCGCTCAATCGCACCTGAGATTTACGGCCATAACGATGTGAAGAAGGCCCTACT
CTTGCTCCTGATCGGTGGTGTGACCAAGGATATGGGCGATGGTATGCACATCCGTGGTGA
TATCAACATCTGTCTC

#35844Pfluviserpens
GGCCGTCCAAATCAACGCCTACACCTGTGATCGATGTGGATGCGAGGTCTTCCAACCTAT
CACCACCAAACAGTTCCTTCCTCTGTCCGAGTGCTTATCGGAAGAATGCAAGAAGAACAA
CTCGAAGGGTCAGCTGTTCCTGTCCACTCGGGCGTCCAAGTTTGTCCCTTTCCAAGAGGT
CAAGATCCAGGAGATGGCAGACCAGGTTCCCGTGGGCCACATTCCACGAACACTGACCAT
CCATTGCCATGGTGCTCTCACCCGACAACTCAACCCCGGTGATACCGTTGATATTGCTGG
TATCTTCCTGCCAACTCCCTATACTGGATTCCGTGCCATTCGTGCCGGTCTTCTCACCGA
CACTTACCTAGAGGCTCAGCACATCACCCAGCACAAGAAGTCTTACAACGACATGGGCAT
GGATGCCCGGACCCTCCGCAAGATCGAGCAACACATGAATTCCGGTAACATGTACGAGTA
TCTTTCTCGCTCAATCGCACCTGAGATCTACGGCCATCTCGATGTGAAGAAGGCCCTACT
CTTGCTTCTGATCGGCGGTGTGACCAAAGATATGGGTGATGGTATGCACATCCGTGGTGA
TATCAACATTTGTCTC

#35848Pfluviserpens
GGCCGTCCAAATCAACGCCTACACCTGTGATCGATGTGGATGCGAGGTCTTCCAACCTAT
CACCACCAAACAGTTCCTTCCTCTGTCCGAGTGCTTATCGGAAGAATGCAAGAAGAACAA
CTCGAAGGGTCAGCTGTTCCTGTCCACTCGGGCGTCCAAGTTTGTCCCTTTCCAAGAGGT
CAAGATCCAGGAGATGGCAGACCAGGTTCCCGTGGGCCACATTCCACGAACACTGACCAT
CCATTGCCATGGTGCTCTCACCCGACAACTCAACCCCGGTGATACCGTTGATATTGCTGG
TATCTTCCTGCCAACTCCCTATACTGGATTCTGTGCCATTCGTGCCGGTCTTCTCACCGA
CACTTACCTAGAGGCTCAGCACATCACCCAGCACAAGAAGTCTTACAACGACATGGGCAT
GGATGCCCGGACCCTCCGCAAGATCGAGCAACACATGAATTCCGGTAACATGTACGAGTA
TCTTTCTCGCTCAATCGCACCTGAGATCTACGGCCATCTCGATGTGAAGAAGGCCCTACT
CTTGCTTCTGATCGGCGGTGTGACCAAAGATATGGGCGATGGTATGCACATCCGTGGTGA
TATCAACATTTGTCTC

#35884Pmonsserratidens
GGCTGTCCAGATCAATGCCTACACCTGCGACCGATGTGGATGCGAGGTCTTCCAACCTAT
CACCACTAAACAATTCCTTCCTCTCACTGAGTGCTTGTCAGAGGAATGCAAGAAAAACAA
CTCAAAGGGCCAGCTGTTCCTCTCGACTCGGGCCTCCAAGTTTGTTCCCTTCCAGGAGGT
GAAGATTCAGGAAATGGCGGATCAAGTCCCCGTGGGTCACATTCCACGAACACTGACCAT
CCATTGCCATGGTGCTCTCACCCGACAGCTCAACCCAGGTGATGTTGTGGACATCGCCGG
TATCTTCCTTCCGACACCCTATACTGGATTCCGCGCCATTCGGGCCGGTCTTCTTACCGA
CACCTACCTGGAAGCTCAGCATATTACCCAGCACAAGAAGTCCTACAACGACATGGGCAT
GGACGCCCGGACTCTCCGCAAAATTGAGCAGTACCAGAACTCGGGTAACATGTACGAGTA
TCTTTCGCGTTCCATTGCACCTGAAATCTATGGCCATCTTGATGTCAAGAAGGCCCTGCT
CTTGCTCCTTATCGGTGGTGTGACCAAAGAAATGGGTGACGGTATGCATATCCGTGGTGA
TATCAACATTTGTCTC

#35903Pcvjetkovicii
GGCTGTCCAAATCAACGCCTATACCTGTGACCGATGCGGATGCGAGGTCTTCCAGCCTAT
CACCACAAAACAATTCCTTCCTCTGTCCGAGTGCTTGTCGGAGGAATGCAAGAAGAACAA
CTCGAAGGGTCAGCTGTTCCTCTCCACTCGGGCGTCCAAGTTTGTCCCCTTCCAAGAGGT
CAAGATCCAGGAGATGGCAGACCAGGTTCCCGTGGGCCACATTCCCCGAACACTGACCAT
CCATTGCCATGGTGCTCTCACCCGACAACTCAACCCCGGTGATACCGTGGACATTGCCGG
TATCTTCCTGCCAACTCCCTATACTGGATTCCGTGCGATTCGTGCCGGTCTCCTCACCGA
CACCTACCTAGAGGCTCAGCACATCACCCAGCACAAGAAGTCTTACACCGACATGGGCAT
GGATGCCCGGACTATCCGCAAGATCGAGCAATATCAGAACTCGGGTAACATGTACGAGTA
TCTTTCGCGGTCAATTGCACCTGAAATTTACGGCCATAATGATGTGAAGAAGGCCCTGCT
CTTGCTCCTGATCGGCGGTGTGACTAAAGAAATGGGTGATGGTATGCACATCCGTGGTGA
TATCAACATTTGTCTC

#58001Psalmoniflumine
GGCCGTTCAAATTAACGCCTACACCTGTGACCGATGTGGATGCGAGGTCTTCCAACCTAT
CACCACCAAACAATTCCTTCCTCTGTCTGAGTGCTTGTCGGAGGAATGCAAGAAGAACAA
CTCGAAGGGTCAGCTGTTCCTCTCCACTCGGGCCTCCAAGTTTGTCCCCTTCCAAGAGGT
CAAGATTCAGGAGATGGCAGACCAGGTTCCCGTGGGCCACATTCCCCGAACACTGACCAT
CCATTGCCATGGTGCTCTCACCCGACAACTCAACCCCGGTGATACCGTGGACATTGCCGG
TATCTTCTTGCCAACTCCTTATACTGGATTCCGTGCTATCCGTGCCGGTCTCCTCACCGA
CACCTACCTAGAGGCTCAGCATATCACCCAGCACAAGAAGTCTTACAACGACATGGGCAT
GGATGCTCGGACTATCCGCAAGATCGAGCAACATCAGAATTCGGGTAACATGTACGAGTA
TCTTTCGCGCTCAATCGCACCTGAGATTTACGGCCATCAAGATGTGAAGAAGGCCCTACT
CTTGCTCCTGATCGGCGGTGTGACCAAGGAAATGGGCGATGGTATGCACATCCGTGGTGA
TATCAACATTTGTCTC

#58240Pcvjetkovicii
GGCTGTCCAAATCAACGCCTATACCTGTGACCGATGCGGATGCGAGGTCTTCCAGCCTAT
CACCACAAAACAATTCCTTCCTCTGTCCGAGTGCTTGTCGGAGGAATGCAAGAAGAACAA
CTCGAAGGGTCAGCTGTTCCTCTCCACTCGGGCGTCCAAGTTTGTCCCCTTCCAAGAGGT
CAAGATCCAGGAGATGGCAGACCAGGTTCCCGTGGGCCACATTCCCCGAACACTGACCAT
CCATTGCCATGGTGCTCTCACCCGACAACTCAACCCCGGTGATACCGTGGACATTGCCGG
TATCTTCCTGCCAACTCCCTATACTGGATTCCGTGCGATTCGTGCCGGTCTCCTCACCGA
CACCTACCTAGAGGCTCAGCACATCACCCAGCACAAGAAGTCTTACACCGACATGGGCAT
GGATGCCCGGACTATCCGCAAGATCGAGCAATATCAGAACTCGGGTAACATGTACGAGTA
TCTTTCGCGGTCAATTGCACCTGAAATTTACGGCCATAATGATGTGAAGAAGGCCCTGCT
CTTGCTCCTGATCGGCGGTGTGACTAAAGAAATGGGTGATGGTATGCACATCCGTGGTGA
TATCAACATTTGTCTC

#58268Pcvjetkovicii
GGCTGTCCAAATCAACGCCTATACCTGTGACCGATGCGGATGCGAGGTCTTCCAGCCTAT
CACCACAAAACAATTCCTTCCTCTGTCCGAGTGCTTGTCGGAGGAATGCAAGAAGAACAA
CTCGAAGGGTCAGCTGTTCCTCTCCACTCGGGCGTCCAAGTTTGTCCCCTTCCAAGAGGT
CAAGATCCAGGAGATGGCAGACCAGGTTCCCGTGGGCCACATTCCCCGAACACTGACCAT
CCATTGCCATGGTGCTCTCACCCGACAACTCAACCCCGGTGATACCGTGGACATTGCCGG
TATCTTCCTGCCAACTCCCTATACTGGATTCCGTGCGATTCGTGCCGGTCTCCTCACCGA
CACCTACCTAGAGGCTCAGCACATCACCCAGCACAAGAAGTCTTACACCGACATGGGCAT
GGATGCCCGGACTATCCGCAAGATCGAGCAATATCAGAACTCGGGTAACATGTACGAGTA
TCTTTCGCGGTCAATTGCACCTGAAATTTACGGCCATAATGATGTGAAGAAGGCCCTGCT
CTTGCTCCTGATCGGCGGTGTGACTAAAGAAATGGGTGATGGTATGCACATCCGTGGTGA
TATCAACATTTGTCTC

#58649Pfluviserpens
GGCCGTCCAAATCAACGCCTACACCTGTGATCGATGTGGATGCGAGGTCTTCCAACCTAT
CACCACCAAACAGTTCCTTCCTCTGTCCGAGTGCTTATCGGAAGAATGCAAGAAGAACAA
CTCGAAGGGTCAGCTGTTCCTGTCCACTCGGGCGTCCAAGTTTGTCCCTTTCCAAGAGGT
CAAGATCCAGGAGATGGCAGACCAGGTTCCCGTGGGCCACATTCCACGAACACTGACCAT
CCATTGCCATGGTGCTCTCACCCGACAACTCAACCCCGGTGATACCGTTGATATTGCTGG
TATCTTCCTGCCAACTCCCTATACTGGATTCCGTGCCATTCGTGCCGGTCTTCTCACCGA
CACTTACCTAGAGGCTCAGCACATCACCCAGCACAAGAAGTCTTACAACGACATGGGCAT
GGATGCCCGGACCCTCCGCAAGATCGAGCAACACATGAATTCCGGTAACATGTACGAGTA
TCTTTCTCGCTCAATCGCACCTGAGATCTACGGCCATCTCGATGTGAAGAAGGCCCTACT
CTTGCTTCTGATCGGCGGTGTGACCAAAGATATGGGTGATGGTATGCACATCCGTGGTGA
TATCAACATTTGTC--

#62003Pmonsserratidens
GGCTGTCCAGATCAATGCCTACACCTGCGACCGATGTGGATGCGAGGTCTTCCAACCTAT
CACCACTAAACAATTCCTTCCTCTCACTGAGTGCTTGTCAGAGGAATGCAAGAAAAACAA
CTCAAAGGGCCAGCTGTTCCTCTCGACTCGGGCCTCCAAGTTTGTTCCCTTCCAGGAGGT
GAAGATTCAGGAAATGGCGGATCAAGTCCCCGTGGGTCACATTCCACGAACACTGACCAT
CCATTGCCATGGTGCTCTCACCCGACAGCTCAACCCAGGTGATGTTGTGGACATCGCCGG
TATCTTCCTTCCGACACCCTATACTGGATTCCGCGCCATTCGGGCCGGTCTTCTTACCGA
CACCTACCTGGAAGCTCAGCATATTACCCAGCACAAGAAGTCCTACAACGACATGGGCAT
GGACGCCCGGACTCTCCGCAAAATTGAGCAGTACCAGAACTCGGGTAACATGTACGAGTA
TCTTTCGCGTTCCATTGCACCTGAAATCTATGGCCATCTTGATGTCAAGAAGGCCCTGCT
CTTGCTCCTTATCGGTGGTGTGACCAAAGAAATGGGTGACGGTATGCATATCCGTGGTGA
TATCAACATTTGTCTC
