# Supplementary material for: Expanding the Species and Chemical Diversity of Penicillium Section Cinnamopurpurea
Source: PLoS One. 2015 Apr 8;10(4):e0121987. doi: 10.1371/journal.pone.0121987 (PMC4390383; doi:10.1371/journal.pone.0121987)
Supplement: S5 Datafile — (TXT) [file pone.0121987.s005.txt]

S5 Datafile.  RPB2 data alignment.
#mega
!Title ;
!Format DataType=DNA indel=- CodeTable=Standard;

!Domain=Data property=Coding CodonStart=1;
#162_________P_cinnamopurpureum_T
ACCCGCGTCACTCGTGACTTGCAGCGTTACGTCGCGCGCTGTGTCGAAAACAACCGAGAG
GTTTACCTCAACATCGGTCTGAAGTCTGCCACCCTCAGCAATGGCCTGAAGTATTCGCTG
GCTACCGGTAACTGGGGTGAACAAAAGAAGGCGGCCAGCTCCAAGGCTGGTGTGTCTCAA
GTGCTGAGTCGTTACACCTACGCCTCTACCTTGTCGCATCTTCGCCGTACCAACACGCCC
ATCGGCCGAGATGGTAAGATTGCCAAACCGCGTCAACTTCATAACACCCATTGGGGTCTT
GTGTGTCCGGCCGAAACGCCTGAAGGACAGGCTTGTGGTCTGGTGAAGAACTTGGCCTTG
ATGTGCTACATCACCGTCGGTACACCCAGTGAGCCGATTATCGACTTTATGATTCAGCGA
AACATGGAAGTTCTGGAGGAATTTGAGCCTCAGGTCACTCCGAACGCCACCAAGGTGTTT
GTCAACGGTGTTTGGGTCGGTATCCACCGTGATCCGTCGCATCTCGTAAACACCATGGCT
ACGTTGCGCCGTCGGAACATGATTTCTCACGAAGTCAGCTTGATTCGCGACATTCGTGAG
CGAGAGTTCAAGATCTTTACTGATACTGGGCGTGTTTGCCGACCGTTGTTCGTGGTTGAC
AATGACCCCAAGAGTGAGAATGCCGGGTCGTTGGTTCTGAACAAGGAGCACATTCGCAAA
CTGGAGCAGGATAAGGAGTTGCCGCCAGACTTGGATCCGGACGAACGCCGTGAACGTTAC
TTCGGATGGGACGGCCTCGTTCGATCTGGGGTCGTGGAATATGTGGATGCCGAGGAAGAG
GAAACCATTATGATTGTGATGACCCCCGAGGACTTGGAGATCTCCAAGCAGCTCCAAGCC
GGCTATGCCATGCCGGAG---GAGACGAGCGATCCCAACAAGCGAGTCCGGTCGATTCTC
AGCCAGCGGGCACATACCTGGACACACTGTGAGATTCATCCCAGTATGATTCTG

#735_________P_cvjetkovicii
ACTCGTGTCACCCGTGACCTGCAGCGTTATGTTGCCCACTGCGTTGAGAGTAACAAGGAA
GTTTATCTCAACATCGGTTTGAAGGCCTCCACGCTCAGCAATGGCTTGAAGTACTCGCTG
GCCACCGGTAATTGGGGCGAGCAAAAGAAGGCAGCCAGCTCCAAGGCTGGTGTTTCTCAA
GTGCTGAGTCGTTACACTTACGCTTCCACATTGTCGCATCTTCGCCGCACCAACACGCCC
ATTGGGCGAGATGGCAAGATCGCCAAACCACGTCAACTTCACAATACCCATTGGGGTCTG
GTTTGCCCGGCCGAAACCCCCGAAGGTCAAGCTTGTGGTCTGGTCAAAAACTTGGCCTTG
ATGTGCTACATCACCGTCGGTACACCCAGCGAGCCGATTATCGATTTCATGATCCAGCGA
AACATGGAAGTTCTCGAGGAGTTTGAACCTCAAGTCACCCCCAATGCTACCAAGGTGTTT
GTCAACGGTGTCTGGGTCGGTATTCACCGGGACCCATCACATCTTGTAAATACCATGGTT
GCCTTGCGTCGACGAAACATGATCTCTCACGAGGTCAGCTTGATTCGTGACATTCGCGAG
CGAGAATTCAAGATCTTTACGGATACTGGTCGTGTTTGCCGACCATTGTTCGTTGTCGAT
AATGAAGCGAAGAGTGAGCAGGCTGGGTCTTTGGTTCTCAACAAAGAGCATATCCGCAAG
CTGGAACAGGACAAGGATCTACCGGCAAACTTAGATCCGGATGAACGCCGGGAACGCTAC
TTCGGATGGGACGGACTGGTGCGATCTGGGGTCGTCGAATACGTGGATGCCGAGGAAGAA
GAAACAATCATGATTGTGATGACCCCCGAGGATCTTGAGATTTCCAAGCAGCTCCAGGCC
GGCTACGCCCTACCGGATGATGAGAAGAGTGACCCCAACAAGCGAGTTCGGTCGATCTTG
AGCCAACGGGCGCACACCTGGACGCACTGCGAGATTCATCCCAGTATGATCTTG

#2498________P_pusillum_T
ACTCGAGTTATTCGCGACCTGGAACGCTACACGGCGGATTGTGTCCAGAACAACAAGGAG
GTGTATCTCCACGTGGGTCTCAAGTCTTCCACGCTCTCCAATGGGCTGAAGTATTCTTTG
GCCACCGGTAACTGGGGTGAGCAAAAGAAGGCGGCCAGCGCTAAGGCCGGTGTGTCTCAA
GTGCTGAATCGCTACACCTACGCCTCCACGTTATCCCATCTTCGCCGCACCAACACACCA
ATTGGCCGAGATGGTAAGATCGCGAAGCCCCGTCAACTCCACAACACTCATTGGGGCTTG
GTGTGTCCGGCCGAGACGCCCGAAGGTCAGGCGTGTGGTCTGGTCAAGAATTTGGCCCTC
ATGTGTTACATTACCGTCGGTACCCCGAGTGCGCCGATCATCGACTTCATGTCCCATCGC
AACATGGAAATGCTCGAGGAGTTTGAGCCCCAAGCCACCCCTAATGCTACCAAGGTGTTT
GTGAATGGTGTCTGGGTCGGCATTCACCGTGATCCGGCACATCTTGCCAGCACTATGGCA
TCCTTGCGTCGACGGAACATGATCTCCCATGAAGTCAGCTTGATCCGAGATATTCGTGAA
CGGGAGTACAAGATTTTCACCGATACGGGACGTGTCTGCCGGCCCTTGTTCGTTGTTGAC
AACGACCCCAAGAGTGAGAATTCTGGATCGTTGGTCCTGAACAAGGAGCACATTCATAAG
CTGGAACAAGACAAGGAACTCCCGCCAAACCTGGATCCTGAAGAGCGGCGGGAGCGCTAC
TTCGGCTGGGACGGATTGGTGCGATCGGGGGCAGTGGAATACGTGGATGCTGAGGAAGAG
GAAACTATCATGATTGTGATGACTCCCGAGGACTTGGAGATCTCCAAGCAGCTTCAAGCC
GGGTACGCCTTGCCAGAG---GAGGAGAACGACCCCAACAAGCGAGTTCGCTCGATTCTC
AGCCAGCGGGCGCACACCTGGACACACTGCGAGATCCACCCCAGTATGATCCTG

#5274________P_idahoense_T
ACTCGTGTCACTCGTGACCTGCAGCGTTACGTGGCGCACTGCGTTGAGAGCAACAAAGAA
GTTTATCTCAACATCGGTTTGAAAGCTTCCACGCTCAGCAATGGCTTGAAGTACTCGCTG
GCTACCGGTAATTGGGGCGAGCAAAAGAAGGCGGCCAGTTCCAAGGCTGGTGTGTCTCAA
GTGCTGAGTCGTTACACTTATGCTTCCACGTTGTCGCATCTTCGTCGCACCAACACTCCC
ATTGGCCGAGATGGTAAGATCGCCAAACCACGTCAACTGCACAATACCCATTGGGGTCTG
GTTTGCCCGGCCGAAACCCCTGAAGGTCAGGCTTGTGGTCTGGTCAAAAACTTGGCTCTC
ATGTGCTACATCACTGTCGGTACACCAAGTGAGCCCATCATTGACTTCATGATTCAGCGG
AATATGGAAGTTCTTGAGGAATTCGAACCTCAAGTCACCCCTAATGCTACCAAGGTGTTT
GTCAACGGTGTCTGGGTCGGCATTCACCGAGATCCATCGCATCTGGTTAATACCATGACT
GCCCTGCGTCGGCGGAACATGATCTCTCACGAGGTCAGCTTGATTCGTGATATTCGCGAA
CGAGAATTCAAGATTTTCACGGATACTGGCCGTGTTTGCCGACCATTGTTCGTGGTCGAC
AATGATGCGAAGAGCGACCATGCTGGGTCGTTGGTTCTGAACAAAGAGCACATCCGCAAG
CTGGAGCAGGACAAGGACTTGCCAGCAACCATGGATCCAGATCAGCGCCGGGAACGTTAC
TTCGGGTGGGACGGGCTGGTGCGATCTGGAGTCGTGGAGTATGTGGACGCCGAGGAAGAA
GAAACAATCATGATTGTGATGACTCCCGAGGATCTCGAGATTTCCAAGCAGCTCCAGGCC
GGCTACGCCCTGCCGGATGATGAGAAGAGCGACCCTAACAAGCGAGTTCGCTCGATCTTG
AGCCAACGGGCGCACACCTGGACGCACTGCGAGATTCACCCCAGTATGATTCTC

#13013_______P_colei
ACTCGTGTCACCCGTGACCTGCAGCGTTACGTGGCCCACTGTGTTGAGAGCAACAAAGAA
GTCTATCTCAACATTGGTTTGAAGGCTTCTACGCTCAGCAATGGATTGAAGTACTCGCTA
GCTACCGGTAACTGGGGTGAGCAGAAGAAGGCTGCCAGTTCCAAGGCTGGTGTGTCTCAA
GTGCTGAGTCGTTACACATATGCTTCCACGTTGTCACATCTTCGCCGTACGAACACACCA
ATTGGCCGAGATGGTAAGATTGCTAAACCCCGTCAACTTCATAATACCCATTGGGGTCTG
GTTTGCCCGGCCGAAACCCCTGAAGGTCAGGCTTGTGGTTTGGTCAAGAACTTGGCTCTC
ATGTGCTACATCACTGTCGGTACGCCAAGTGAGCCCATTATTGATTTCATGATTCAGCGG
AACATGGAAGTTCTTGAGGAATTTGAACCTCAAGTCACCCCTAATGCTACCAAGGTGTTT
GTCAACGGTGTCTGGGTTGGTATCCACCGGGATCCATCGCATCTAGTGAATACCATGACC
GCCTTGCGTCGGCGGAACATGATTTCTCACGAGGTCAGTTTGATTCGTGATATCCGCGAA
CGAGAATTCAAGATTTTCACGGATACTGGTCGTGTTTGCCGACCATTGTTCGTGGTTGAC
AATGATGCGAAGAGCGACCATGCTGGGTCGTTGGTTTTGAACAAAGAGCACATTCGCAAG
CTGGAGCAGGACAAGGACCTGCCAGCAGGCATGGATCCAGATCAGCGCCGACAACGTTAC
TTCGGATGGGATGGACTGGTGCGATCTGGAGTCGTCGAGTATGTGGATGCCGAGGAAGAA
GAAACAATCATGATTGTGATGACTCCCGAGGATCTTGAGATTTCCAAGCAGCTCCAAGCT
GGCTACGCCCTACCGGATGATGAGAAGAGTGACCCTAACAAGCGAGTTCGCTCGATCTTG
AGCCAACAGGCGCACACCTGGACGCATTGCGAGATTCACCCTAGTATGATTCTC

#22302_______P_monsgalena
ACTCGTGTCACCCGTGACCTGCAACGTTACGTGGCCCACTGCGTTGAGAGCAACAAGGAA
GTTTATCTCAACATCGGTTTGAAGGCCTCGACGCTCAGCAATGGCTTGAAGTATTCGCTG
GCCACCGGTAATTGGGGCGAGCAAAAGAAGGCAGCCAGCTCCAAGGCTGGTGTGTCTCAA
GTGCTGAGTCGCTACACTTACGCTTCCACATTGTCGCATCTTCGCCGCACCAACACGCCC
ATTGGGCGAGATGGTAAGATCGCCAAACCACGTCAACTTCACAATACCCATTGGGGTCTG
GTTTGCCCGGCCGAAACACCCGAAGGTCAGGCTTGTGGTCTGGTCAAAAACTTGGCTTTG
ATGTGCTATATCACCGTCGGTACACCCAGCGAGCCGATTATCGATTTCATGATCCAGCGG
AACATGGAAGTTCTCGAGGAGTTTGAACCTCAAGTCACCCCTAATGCTACCAAGGTGTTT
GTCAACGGTGTCTGGGTCGGTATTCACCGGGACCCATCACATCTTGTCAATACCATGGCT
GCCTTGCGTCGACGGAACATGATTTCTCACGAGGTCAGCTTGATTCGTGACATTCGCGAG
CGAGAATTCAAGATCTTTACGGATACTGGTCGTGTTTGCCGACCGTTGTTCGTCGTCGAT
AATGAAGCGAAGAGTGAGCAGGCTGGGTCTTTGGTTCTCAACAAAGAGCACATCCGCAAG
CTGGAACAGGACAAGGATCTACCGGCAAACTTGGATCCGGATGAACGCCGGGAACGCTAT
TTCGGATGGGATGGACTGGTGCGATCTGGGGTCGTCGAATACGTGGATGCTGAGGAAGAG
GAAACAATCATGATTGTGATGACCCCCGAGGATCTCGAGATTTCCAAGCAGCTCCAGGCC
GGCTACGCCCTGCCGGATGATGAGAAGAGCGACCCCAACAAGCGAGTTCGCTCGATTTTG
AGCCAACGGGCGCACACCTGGACGCACTGCGAGATTCATCCCAGTATGATTCTG

#35504_______P_parvulum_T
------------------------------------------------------------
------------------CTGAAGTCTGCCACACTCAGCAATGGCCTGAAGTATTCGCTT
GCCACCGGTAACTGGGGTGAACAAAAGAAGGCGGCCAGCTCCAAGGCTGGTGTGTCTCAG
GTTCTGAGTCGTTACACTTACGCCTCTACCTTGTCGCATCTTCGCCGCACCAACACACCC
ATCGGCCGAGATGGTAAGATCGCCAAACCGCGTCAACTTCACAACACCCATTGGGGGCTT
GTCTGCCCGGCCGAAACTCCTGAAGGCCAGGCTTGTGGTCTAGTCAAGAACCTGGCTCTG
ATGTGCTATATCACCGTTGGTACACCCAGCGAGCCGATTATCGACTTTATGATTCAGCGG
AACATGGAAGTTCTAGAGGAGTTTGAGCCTCAGGTCACTCCGAACGCCACCAAGGTGTTT
GTCAACGGTGTTTGGGACGGTATTCACCGTGATCCGTCGCATCTCGTAAACACCATGGCT
ACTTTGCGCCGTCGGAACATGATCTCTCACGAAGTCAGCTTGATTCGTGACATACGTGAG
CGAGAATTCAAGATCTTTACCGATACTGGTCGTGTTTGCCGGCCGTTGTTCGTCGTGGAC
AATGACCCCAAGAGCGAGAATGCCGGGTCGTTGGTTCTGAACAAGGAGCACATTCGCAAA
TTGGAACAGGACAAGGAGTTACCGCCAGACTTAGATCCGGACGAACGCCGTGAACGCTAC
TTCGGATGGGACGGCCTCGTTCGATCTGGGGTCGTGGAATATGTGGATGCTGAGGAAGAG
GAAACGATTATGATTGTGATGACCCCCGAGGACTTGGAGATCTCCAAGCAGCTCCAAGCC
GGCTATGCCATGCCGGAG---GAGACGAGCGATCCCAACAAGCGAGTCCGCTCGATT---
------------------------------------------------------

#35754_______P_malacaense_T
ACTCGTGTCACTCGTGACTTGCAACGTTATGTGACACACTGTGTCGAGGGCAACAAAGAG
GTTTACCTCAACATCGGTCTGAAGTCTGCCACACTCAGCAATGGCTTGAAGTATTCGCTG
GCTACCGGCAACTGGGGTGAGCAGAAGAAAGCTGCCAGTTCCAAGGCTGGTGTGTCTCAA
GTGCTGAGTCGTTACACTTACGCCTCCACATTGTCGCATCTTCGCCGCACCAACACACCC
ATCGGTCGAGATGGTAAAATCGCAAAGCCACGTCAACTTCACAATACCCATTGGGGTCTG
GTTTGTCCGGCAGAAACCCCCGAAGGTCAGGCTTGTGGTTTGGTCAAAAATTTGGCTCTC
ATGTGCTACATCACCGTTGGTACACCTAGTGAGCCGATTATCGACTTTATGATCCAACGA
AACATGGAAGTTCTCGAGGAGTTTGAGCCTCAAGTCACCCCCAACGCCACCAAGGTGTTT
GTCAACGGTGTCTGGGTCGGTATTCACCGTGATCCGTCGCATCTTGTTAATACTATGGCT
ACCTTGCGTCGGCGTAACATGATTTCGCACGAGGTCAGTCTTATCCGAGACATTCGCGAG
CGAGAATTCAAGATTTTCACGGATACTGGGCGTGTTTGTCGGCCGCTGTTCGTGGTTGAC
AACGACCCGAAGAGTGAGAATGCCGGCTCCTTGGTCCTGAACAAAGAGCATATTCGGAAA
CTGGAGCAGGACAAGGATTTGCCGCCAGACCTGGATCCGGATGAGCGCCGGGAACGCTAT
TTCGGATGGGATGGACTGGTGCGATCTGGAGTCGTGGAATACGTGGACGCCGAGGAAGAA
GAAACCATTATGATTGTGATGACCCCAGAGGACCTGGAGATCTCCAAGCAGCTCCAAGCC
GGCTACGCCCTGCCGGAAGACGAGAAGAGCGATCCCAACAAGCGAGTGCGCTCGATCTTG
AGCCAACGGGCGCATACCTGGACGCACTGCGAGATTCACCCCAGTATGATCCTA

#35837_______P_salmoniflumine_T
ACTCGTGTCACCCGTGACCTGCAACGTTACGTGGCCCACTGCGTTGAGAGCAACAAGGAA
GTTTATCTCAACATCGGTTTGAAGGCCTCGACGCTCAGCAATGGCTTGAAGTATTCGCTG
GCCACCGGTAATTGGGGCGAGCAAAAGAAGGCAGCCAGCTCGAAGGCCGGTGTGTCTCAA
GTGCTGAGTCGTTACACTTACGCTTCCACATTGTCGCATCTTCGCCGCACCAACACGCCC
ATTGGGCGAGATGGTAAGATCGCCAAACCACGTCAACTTCACAATACCCATTGGGGTCTG
GTTTGCCCGGCCGAAACCCCCGAAGGTCAGGCTTGTGGTCTGGTCAAAAACTTGGCCTTG
ATGTGCTATATCACCGTCGGTACACCCAGCGAGCCGATTATCGATTTCATGATCCAGCGG
AACATGGAAGTTCTCGAGGAGTTTGAACCTCAAGTCACCCCTAATGCTACCAAGGTGTTT
GTCAACGGTGTTTGGGTCGGTATTCACCGGGATCCATCACATCTTGTCAATACCATGGCT
GCCTTGCGTCGACGGAACATGATTTCTCACGAGGTCAGCTTGATTCGTGACATTCGCGAG
CGAGAATTTAAGATCTTTACGGATACTGGTCGTGTTTGCCGACCGTTGTTCGTTGTCGAT
AATGAAGCGAAGAGTGAGCAGGCTGGGTCTTTGGTTCTCAACAAAGAGCACATCCGCAAG
CTGGAACAGGACAAGGATCTACCGGCAAACTTGGATCCGGATGAACGCCGGGAACGCTAT
TTCGGATGGGATGGACTGGTGCGATCTGGGGTCGTTGAATACGTGGATGCCGAGGAAGAG
GAAACAATCATGATTGTGATGACTCCCGAGGATCTCGAGATTTCCAAGCAGCTCCAGGCC
GGCTACGCCCTGCCGGACGATGAGAAGAGCGACCCCAACAAGCGAGTTCGCTCGATTTTG
AGCCAACGGGCGCACACCTGGACGCACTGCGAGATTCATCCCAGTATGATTCTG

#35838_______P_fluviserpens_T
ACTCGTGTCACCCGTGACCTGCAGCGTTACGTCGCTCACTGCGTTGAGAGCAACAAGGAA
GTCTATCTCAACATCGGTTTGAAGGCCTCCACGCTCAGCAATGGCCTGAAGTATTCGCTG
GCTACCGGTAACTGGGGCGAGCAAAAGAAGGCAGCCAGCTCCAAGGCTGGCGTGTCTCAG
GTGCTGAGTCGTTACACTTATGCTTCCACTTTGTCGCATCTTCGCCGTACCAACACGCCC
ATTGGGCGAGATGGTAAGATCGCCAAACCACGTCAACTTCACAACACCCACTGGGGTCTG
GTCTGCCCGGCCGAAACTCCCGAAGGTCAGGCTTGTGGTCTGGTCAAAAACTTGGCCTTG
ATGTGCTACATCACCGTCGGTACACCCAGCGAGCCGATCATTGATTTCATGATTCAACGG
AACATGGAAGTTCTCGAGGAGTTTGAACCTCAGGTCACCCCTAATGCTACCAAGGTGTTT
GTCAACGGTGTCTGGGTCGGTATCCACCGGGACCCATCACATCTTGTTAATACCATGGCT
GCCTTGCGTCGGCGGAACATGATCTCCCACGAGGTCAGCTTGATTCGTGACATTCGCGAG
CGAGAGTTCAAGATCTTTACGGATACTGGCCGTGTTTGCCGACCATTGTTCGTCGTCGAT
AATGAAGCGAAGAGTGAACATGCTGGGTCGTTGGTTCTGAACAAAGAGCACATTCGCAAG
CTGGAGCAAGACAAGGACCTACCGGCAAACTTGGATCCGGATGAACGTCGGGAACGCTAC
TTCGGATGGGACGGACTGGTGCGATCTGGGGTCGTCGAATACGTCGATGCCGAGGAAGAA
GAAACCATCATGATTGTGATGACCCCCGAGGATCTCGAAATTTCCAAGCAGCTCCAGGCC
GGCTATGCCCTACCAGATGACGAGAAGAGTGATCCTAACAAGCGAGTTCGCTCGATTTTG
AGCCAACGGGCGCACACCTGGACGCACTGCGAAATTCATCCCAGTATGATTCTG

#35840_______P_monsserratidens_T
ACTCGTGTCACTCGTGACCTGCAGCGTTACGTGGCTCACTGCGTTGAGAGCAACAAAGAA
GTTTATCTCAACATTGGTTTGAAGGCTTCTACCCTCAGCAATGGATTGAAGTACTCGCTG
GCTACCGGTAACTGGGGTGAGCAAAAGAAGGCGGCCAGCTCCAAAGCTGGTGTGTCTCAA
GTGCTGAGTCGTTACACTTATGCTTCCACGTTGTCACATCTTCGCCGTACCAACACACCC
ATTGGCCGAGATGGTAAGATTGCCAAACCACGTCAACTTCACAATACCCATTGGGGTCTG
GTTTGCCCGGCCGAAACCCCTGAAGGTCAGGCTTGTGGTCTGGTCAAGAACTTGGCTCTT
ATGTGCTACATCACTGTCGGCACGCCAAGTGAGCCCATTATTGATTTCATGATTCAGCGG
AACATGGAAGTTCTTGAGGAATTCGAACCTCAAGTCACCCCTAATGCTACCAAGGTGTTT
GTCAACGGTGTCTGGGTCGGTATTCACCGGGATCCATCGCACCTAGTGAATACCATGACT
GCCTTGCGTCGGCGGAACATGATTTCTCACGAGGTCAGCTTGATTCGTGATATCCGCGAA
CGAGAATTCAAGATTTTCACGGATACTGGTCGTGTTTGCCGACCATTGTTCGTGGTTGAC
AATGATTCGAAGAGCGACCATGCTGGGTCGTTGGTTTTGAACAAAGAGCACATCCGCAAG
CTGGAGCAGGACAAGGACTTGCCAGCAGACATGGATCCAGATCGGCGCCGGGATCGTTAC
TTCGGATGGGATGGACTGGTGCGATCTGGAGTCGTCGAGTATGTGGATGCCGAGGAAGAA
GAAACGATCATGATCGTGATGACTCCCGAGGATCTTGAGATTTCCAAGCAGCTCCAAGCT
GGTTACGCTCTACCGGATGATGAGAAGAGTGACCCTAACAAGCGAGTTCGCTCGATCTTG
AGCCAACAGGCGCACACCTGGACGCATTGCGAGATTCACCCTAGCATGATTCTC

#35841_______P_cvjetkovicii_T
ACTCGTGTCACCCGTGACCTGCAGCGTTATGTTGCCCACTGCGTTGAGAGTAACAAGGAA
GTTTATCTCAACATCGGTTTGAAGGCCTCCACGCTCAGCAATGGCTTGAAGTACTCGCTG
GCCACCGGTAATTGGGGCGAGCAAAAGAAGGCAGCCAGCTCCAAGGCTGGTGTGTCTCAA
GTGCTGAGTCGTTACACTTACGCTTCCACATTGTCGCATCTTCGCCGCACCAACACGCCC
ATTGGGCGAGATGGCAAGATCGCCAAACCACGTCAACTTCACAATACCCATTGGGGTCTG
GTTTGCCCGGCCGAAACCCCCGAAGGTCAAGCTTGTGGTCTGGTCAAAAACTTGGCCTTG
ATGTGCTACATCACCGTCGGTACACCCAGCGAGCCGATTATCGATTTCATGATCCAGCGA
AACATGGAAGTTCTCGAGGAGTTTGAACCTCAAGTCACCCCCAATGCTACCAAGGTGTTT
GTCAACGGTGTCTGGGTCGGTATTCACCGGGACCCATCACATCTTGTAAATACCATGGTT
GCCTTGCGTCGACGAAACATGATCTCTCACGAGGTCAGCTTGATTCGTGACATTCGCGAG
CGAGAATTCAAGATCTTTACGGATACTGGTCGTGTTTGCCGACCATTGTTCGTTGTCGAT
AATGAAGCGAAGAGTGAGCAGGCTGGGTCTTTGGTTCTCAACAAAGAGCATATCCGCAAG
CTGGAACAGGACAAGGATCTACCGGCAAACTTAGATCCGGATGAACGCCGGGAACGCTAC
TTCGGATGGGACGGACTGGTGCGATCTGGGGTCGTCGAATACGTGGATGCCGAGGAAGAA
GAAACAATCATGATTGTGATGACCCCCGAGGATCTTGAGATTTCCAAGCAGCTCCAGGCC
GGCTACGCCCTACCGGATGATGAGAAGAGTGACCCCAACAAGCGAGTTCGGTCGATCTTG
AGCCAACGGGCGCACACCTGGACGCACTGCGAGATTCATCCCAGTATGATCTTG

#35843_______P_lehmiflumine_T
ACTCGTGTCACCCGTGATCTGCAGCGTTACGTTGCCCACTGCGTTGAGAGCAATAAGGAA
GTTTATCTCAACATCGGTTTGAAGGCTTCCACGCTCAGCAATGGCTTGAAGTATTCGCTG
GCTACCGGTAATTGGGGCGAGCAAAAGAAGGCAGCCAGCTCCAAGGCTGGTGTGTCTCAA
GTGCTGAGTCGTTACACTTACGCTTCCACGTTGTCGCATCTTCGCCGTACCAACACGCCT
ATTGGGCGAGATGGTAAGATCGCCAAACCACGTCAACTTCACAATACCCATTGGGGTCTG
GTTTGCCCGGCCGAAACCCCCGAAGGTCAGGCTTGTGGTCTGGTCAAAAACTTGGCCTTG
ATGTGCTACATCACCGTCGGTACACCCAGCGAGCCGATTATCGACTTCATGATCCAGCGG
AACATGGAAGTTCTCGAGGAGTTTGAACCTCAAGTCACCCCTAATGCTACCAAGGTGTTT
GTCAACGGTGTCTGGGTCGGTATCCACCGGGACCCATCACATCTTGTCAATACCATGGCT
GCCTTGCGTCGACGGAACATGATCTCTCATGAGGTCAGCTTGATTCGCGACATTCGCGAG
CGGGAATTCAAGATCTTCACGGACACTGGTCGTGTTTGCCGACCGTTGTTCGTCGTCGAT
AATGAAGCGAAGAGTGAGAATGCTGGTTCTTTAGTTCTCAACAAAGAGCACATCCGCAAA
CTGGAACAGGACAAGGATCTACCGGCAAACTTGGATCCGGATGAACGCCGGGAACGCTAT
TTCGGATGGGACGGACTGGTGCGATCTGGGGTCGTCGAATACGTGGATGCCGAGGAGGAA
GAAACAATCATGATTGTGATGACCCCCGAGGATCTCGAGATTTCCAAGCAGCTCCAGGCC
GGCTACGCCCTGCCGGATGATGAGAAGAGCGACCCCAACAAGCGAGTTCGCTCGATCTTG
AGCCAACGCGCGCACACCTGGACGCATTGCGAGATTCATCCCAGTATGATTCTG

#35844_______P_fluviserpens
ACTCGTGTCACCCGTGACCTGCAGCGTTACGTCGCTCACTGCGTTGAGAGCAACAAGGAA
GTCTATCTCAACATCGGTTTGAAGGCCTCCACGCTCAGCAATGGCCTGAAGTATTCGCTG
GCTACCGGTAACTGGGGCGAGCAAAAGAAGGCAGCCAGCTCCAAGGCTGGCGTGTCTCAG
GTGCTGAGTCGTTACACTTATGCTTCCACTTTGTCGCATCTTCGCCGTACCAACACGCCC
ATTGGGCGAGATGGTAAGATCGCCAAACCACGTCAACTTCACAACACCCACTGGGGTCTG
GTCTGCCCGGCCGAAACTCCCGAAGGTCAGGCTTGTGGTCTGGTCAAAAACTTGGCCTTG
ATGTGCTACATCACCGTCGGTACACCCAGCGAGCCGATCATTGATTTCATGATTCAACGG
AACATGGAAGTTCTCGAGGAGTTTGAACCTCAGGTCACCCCTAATGCTACCAAGGTGTTT
GTCAACGGTGTCTGGGTCGGTATCCACCGGGACCCATCACATCTTGTTAATACCATGGCT
GCCTTGCGTCGGCGGAACATGATCTCCCACGAGGTCAGCTTGATTCGTGACATTCGCGAG
CGAGAGTTCAAGATCTTTACGGATACTGGCCGTGTTTGCCGACCATTGTTCGTCGTCGAT
AATGAAGCGAAGAGTGAACATGCTGGGTCGTTGGTTCTGAACAAAGAGCACATTCGCAAG
CTGGAGCAAGACAAGGACCTACCGGCAAACTTGGATCCGGATGAACGTCGGGAACGCTAC
TTCGGATGGGACGGACTGGTGCGATCTGGAGTCGTCGAATACGTCGATGCCGAGGAAGAA
GAAACCATCATGATTGTGATGACCCCCGAGGATCTCGAAATTTCCAAGCAGCTCCAGGCC
GGCTATGCCCTACCAGATGACGAGAAGAGTGATCCTAACAAGCGAGTTCGCTCGATTTTG
AGCCAACGGGCGCACACCTGGACGCACTGCGAAATTCATCCCAGTATGATTCTG

#35848_______P_fluviserpens
ACTCGTGTCACCCGTGACCTGCAGCGTTACGTCGCTCACTGCGTTGAGAGCAACAAGGAA
GTCTATCTCAACATCGGTTTGAAGGCCTCCACGCTCAGCAATGGCCTGAAGTATTCGCTG
GCTACCGGTAACTGGGGCGAGCAAAAGAAGGCAGCCAGCTCCAAGGCTGGCGTGTCTCAG
GTGCTGAGTCGTTACACCTATGCTTCCACTTTGTCGCATCTTCGCCGTACCAACACGCCC
ATTGGGCGAGATGGTAAGATCGCCAAACCACGTCAACTTCACAACACCCACTGGGGTCTG
GTCTGCCCGGCCGAAACTCCCGAAGGTCAGGCTTGTGGTCTGGTCAAAAACTTGGCCTTG
ATGTGCTACATCACCGTCGGTACACCCAGCGAGCCGATCATTGATTTCATGATTCAACGG
AACATGGAAGTTCTCGAGGAGTTTGAACCTCAGGTCACCCCTAATGCTACCAAGGTGTTT
GTCAACGGTGTCTGGGTCGGTATCCACCGGGACCCATCACATCTTGTTAATACCATGGCT
GCCTTGCGTCGGCGGAACATGATCTCCCACGAGGTCAGCTTGATTCGTGACATTCGCGAG
CGAGAGTTCAAGATCTTTACGGATACTGGCCGTGTTTGCCGACCATTGTTCGTCGTCGAT
AATGAAGCGAAGAGTGAACATGCTGGGTCGTTGGTTCTGAACAAAGAGCACATTCGCAAG
CTGGAGCAAGACAAGGACCTACCGGCAAACTTGGATCCGGATGAACGTCGGGAACGCTAC
TTCGGATGGGACGGACTGGTGCGATCTGGGGTCGTCGAATACGTCGATGCCGAGGAAGAA
GAAACCATCATGATTGTGATGACCCCCGAGGATCTCGAAATTTCCAAGCAGCTCCAGGCT
GGCTATGCCCTACCAGATGACGAGAAGAGTGATCCTAACAAGCGAGTTCGCTCGATTTTG
AGCCAACGGGCGCACACCTGGACGCACTGCGAAATTCATCCCAGTATGATTCTG

#35884_______P_monsserratidens
ACTCGTGTCACTCGTGACCTGCAGCGTTACGTGGCTCACTGCGTTGAGAGCAACAAAGAA
GTTTATCTCAACATTGGTTTGAAGGCTTCTACCCTCAGCAATGGATTGAAGTACTCGCTG
GCTACCGGTAACTGGGGTGAGCAAAAGAAGGCGGCCAGCTCCAAAGCTGGTGTGTCTCAA
GTGCTGAGTCGTTACACTTATGCTTCCACGTTGTCACATCTTCGCCGTACCAACACACCC
ATTGGCCGAGATGGTAAGATTGCCAAACCACGTCAACTTCACAATACCCATTGGGGTCTG
GTTTGCCCGGCCGAAACCCCTGAAGGTCAGGCTTGTGGTCTGGTCAAGAACTTGGCTCTC
ATGTGCTACATCACTGTCGGCACGCCAAGTGAGCCCATTATTGATTTCATGATTCAGCGG
AACATGGAAGTTCTTGAGGAATTCGAACCTCAAGTCACCCCTAATGCTACCAAGGTGTTT
GTCAACGGTGTCTGGGTCGGTATTCACCGGGATCCATCGCACCTAGTGAATACCATGACT
GCCTTGCGTCGGCGGAACATGATTTCTCACGAGGTCAGCTTGATTCGTGATATCCGCGAA
CGAGAATTCAAGATTTTCACGGATACTGGTCGTGTTTGCCGACCATTGTTCGTGGTTGAC
AATGATTCGAAGAGCGACCATGCTGGGTCGTTGGTTTTGAACAAAGAGCACATCCGCAAG
CTGGAGCAGGACAAGGACTTGCCAGCAGACATGGATCCAGATCGGCGCCGGGATCGTTAC
TTCGGATGGGATGGACTGGTGCGATCTGGAGTCGTCGAGTATGTGGATGCCGAGGAAGAA
GAAACGATCATGATCGTGATGACTCCCGAGGATCTTGAGATTTCCAAGCAGCTCCAAGCT
GGTTACGCTCTACCGGATGATGAGAAGAGTGACCCTAACAAGCGAGTTCGCTCGATCTTG
AGCCAACAGGCGCACACCTGGACGCATTGCGAGATTCACCCTAGCATGATTCTC

#35903_______P_cvjetkovicii
ACTCGTGTCACCCGTGACCTGCAGCGTTATGTTGCCCACTGCGTTGAGAGTAACAAGGAA
GTTTATCTCAACATCGGTTTGAAGGCCTCCACGCTCAGCAATGGCTTGAAGTACTCGCTG
GCCACCGGTAATTGGGGCGAGCAAAAGAAGGCAGCCAGCTCCAAGGCTGGTGTGTCTCAA
GTGCTGAGTCGTTACACTTACGCTTCCACATTGTCGCATCTTCGCCGCACCAACACGCCC
ATTGGGCGAGATGGCAAGATCGCCAAACCACGTCAACTTCACAATACCCATTGGGGTCTG
GTTTGCCCGGCCGAAACCCCCGAAGGTCAAGCTTGTGGTCTGGTCAAAAACTTGGCCTTG
ATGTGCTACATCACCGTCGGTACACCCAGCGAGCCGATTATCGATTTCATGATCCAGCGA
AACATGGAAGTTCTCGAGGAGTTTGAACCTCAAGTCACCCCCAATGCTACCAAGGTGTTT
GTCAACGGTGTCTGGGTCGGTATTCACCGGGACCCATCACATCTTGTAAATACCATGGTT
GCCTTGCGTCGACGAAACATGATCTCTCACGAGGTCAGCTTGATTCGTGACATTCGCGAG
CGAGAATTCAAGATCTTTACGGATACTGGTCGTGTTTGCCGACCATTGTTCGTTGTCGAT
AATGAAGCGAAGAGTGAGCAGGCTGGGTCTTTGGTTCTCAACAAAGAGCATATCCGCAAG
CTGGAACAGGACAAGGATCTACCGGCAAACTTAGATCCGGATGAACGCCGGGAACGCTAC
TTCGGATGGGACGGACTGGTGCGATCTGGGGTCGTCGAATACGTGGATGCCGAGGAAGAA
GAAACAATCATGATTGTGATGACCCCCGAGGATCTTGAGATTTCCAAGCAGCTCCAGGCC
GGCTACGCCCTACCGGATGATGAGAAGAGTGACCCCAACAAGCGAGTTCGGTCGATCTTG
AGCCAACGGGCGCACACCTGGACGCACTGCGAGATTCATCCCAGTATGATCTTG

#58001_______P_salmoniflumine
ACTCGTGTCACCCGTGACCTGCAACGTTACGTGGCCCACTGCGTTGAGAGCAACAAGGAA
GTTTATCTCAACATCGGTTTGAAGGCCTCGACGCTCAGCAATGGCTTGAAGTATTCGCTG
GCCACCGGTAATTGGGGCGAGCAAAAGAAGGCAGCCAGCTCGAAGGCCGGTGTGTCTCAA
GTGCTGAGTCGTTACACTTACGCTTCCACATTGTCGCATCTTCGCCGCACCAACACGCCC
ATTGGGCGAGATGGTAAGATCGCCAAACCACGTCAACTTCACAATACCCATTGGGGTCTG
GTTTGCCCGGCCGAAACCCCCGAAGGTCAGGCTTGTGGTCTGGTCAAAAACTTGGCCTTG
ATGTGCTATATCACCGTCGGTACACCCAGCGAGCCGATTATCGATTTCATGATCCAGCGG
AACATGGAAGTTCTCGAGGAGTTTGAACCTCAAGTCACCCCTAATGCTACCAAGGTGTTT
GTCAACGGTGTTTGGGTCGGTATTCACCGGGATCCATCACATCTTGTCAATACCATGGCT
GCCTTGCGTCGACGGAACATGATTTCTCACGAGGTCAGCTTGATTCGTGACATTCGCGAG
CGAGAATTCAAGATCTTTACGGATACTGGTCGTGTTTGCCGACCGTTGTTCGTTGTCGAT
AATGAAGCGAAGAGTGAGCAGGCTGGGTCTTTGGTTCTCAACAAAGAGCACATCCGCAAG
CTGGAACAGGACAAGGATCTACCGGCAAACTTGGATCCGGATGAACGCCGGGAACGCTAT
TTCGGATGGGATGGACTGGTGCGATCTGGGGTCGTTGAATACGTGGATGCCGAGGAAGAG
GAAACAATCATGATTGTGATGACTCCCGAGGATCTCGAGATTTCCAAGCAGCTCCAGGCC
GGCTACGCCCTGCCGGACGATGAGAAGAGTGACCCCAACAAGCGAGTTCGCTCGATTAAG
GGCCAACGGGCGCACACCTGGACGCACTGCGAGA--------------------

#58240_______P_cvjetkovicii
ACTCGTGTCACCCGTGACCTGCAGCGTTATGTTGCCCACTGCGTTGAGAGTAACAAGGAA
GTTTATCTCAACATCGGTTTGAAGGCCTCCACGCTCAGCAATGGCTTGAAGTACTCGCTG
GCCACCGGTAATTGGGGCGAGCAAAAGAAGGCAGCCAGCTCCAAGGCTGGTGTTTCTCAA
GTGCTGAGTCGTTACACTTACGCTTCCACATTGTCGCATCTTCGCCGCACCAACACGCCC
ATTGGGCGAGATGGCAAGATCGCCAAACCACGTCAACTTCACAATACCCATTGGGGTCTG
GTTTGCCCGGCCGAAACCCCCGAAGGTCAAGCTTGTGGTCTGGTCAAAAACTTGGCCTTG
ATGTGCTACATCACCGTCGGTACACCCAGCGAGCCGATTATCGATTTCATGATCCAGCGA
AACATGGAAGTTCTCGAGGAGTTTGAACCTCAAGTCACCCCCAATGCTACCAAGGTGTTT
GTCAACGGTGTCTGGGTCGGTATTCACCGGGACCCATCACATCTTGTAAATACCATGGTT
GCCTTGCGTCGACGAAACATGATCTCTCACGAGGTCAGCTTGATTCGTGACATTCGCGAG
CGAGAATTCAAGATCTTTACGGATACTGGTCGTGTTTGCCGACCATTGTTCGTTGTCGAT
AATGAAGCGAAGAGTGAGCAGGCTGGGTCTTTGGTTCTCAACAAAGAGCATATCCGCAAG
CTGGAACAGGACAAGGATCTACCGGCAAACTTAGATCCGGATGAACGCCGGGAACGCTAC
TTCGGATGGGACGGACTGGTGCGATCTGGGGTCGTCGAATACGTGGATGCCGAGGAAGAA
GAAACAATCATGATTGTGATGACCCCCGAGGATCTTGAGATTTCCAAGCAGCTCCAGGCC
GGCTACGCCCTACCGGATGATGAGAAGAGTGACCCCAACAAGCGAGTTCGGTCGATCTTG
AGCCAACGGGCGCACACCTGGACGCACTGCGAGATTCATCCCAGTATGATCTTG

#58268_______P_cvjetkovicii
ACTCGTGTCACCCGTGACCTGCAGCGTTATGTTGCCCACTGCGTTGAGAGTAACAAGGAA
GTTTATCTCAACATCGGTTTGAAGGCCTCCACGCTCAGCAATGGCTTGAAGTACTCGCTG
GCCACCGGTAATTGGGGCGAGCAAAAGAAGGCAGCCAGCTCCAAGGCTGGTGTGTCTCAA
GTGCTGAGTCGTTACACTTACGCTTCCACATTGTCGCATCTTCGCCGCACCAACACGCCC
ATTGGGCGAGATGGCAAGATCGCCAAACCACGTCAACTTCACAATACCCATTGGGGTCTG
GTTTGCCCGGCCGAAACCCCCGAAGGTCAAGCTTGTGGTCTGGTCAAAAACTTGGCCTTG
ATGTGCTACATCACCGTCGGTACACCCAGCGAGCCGATTATCGATTTCATGATCCAGCGA
AACATGGAAGTTCTCGAGGAGTTTGAACCTCAAGTCACCCCCAATGCTACCAAGGTGTTT
GTCAACGGTGTCTGGGTCGGTATTCACCGGGACCCATCACATCTTGTAAATACCATGGTT
GCCTTGCGTCGACGAAACATGATCTCTCACGAGGTCAGCTTGATTCGTGACATTCGCGAG
CGAGAATTCAAGATCTTTACGGATACTGGTCGTGTTTGCCGACCATTGTTCGTTGTCGAT
AATGAAGCGAAGAGTGAGCAGGCTGGGTCTTTGGTTCTCAACAAAGAGCATATCCGCAAG
CTGGAACAGGACAAGGATCTACCGGCAAACTTAGATCCGGATGAACGCCGGGAACGCTAC
TTCGGATGGGACGGACTGGTGCGATCTGGGGTCGTCGAATACGTGGATGCCGAGGAAGAA
GAAACAATCATGATTGTGATGACCCCCGAGGATCTTGAGATTTCCAAGCAGCTCCAGGCC
GGCTACGCCCTACCGGATGATGAGAAGAGTGACCCCAACAAGCGAGTTCGGTCGATCTTG
AGCCAACGGGCGCACACCTGGACGCACTGCGAGATTCATCCCAGTATGATCTTG

#58649_______P_fluviserpens
------------------------------------------------------------
------------------------------------------------------------
------------------------------------------------------------
----TGAGTCGTTACACTTATGCTTCCACTTTGTCGCATCTTCGCCGTACCAACACGCCC
ATTGGGCGAGATGGTAAGATCGCCAAACCACGTCAACTTCACAACACCCACTGGGGTCTG
GTCTGCCCGGCCGAAACTCCCGAAGGTCAGGCTTGTGGTCTGGTCAAAAACTTGGCCTTG
ATGTGCTACATCACCGTCGGTACACCCAGCGAGCCGATCATTGATTTCATGATTCAACGG
AACATGGAAGTTCTCGAGGAGTTTGAACCTCAGGTCACCCCTAATGCTACCAAGGTGTTT
GTCAACGGTGTCTGGGTCGGTATCCACCGGGACCCATCACATCTTGTTAATACCATGGCT
GCCTTGCGTCGGCGGAACATGATCTCCCACGAGGTCAGCTTGATTCGTGACATTCGCGAG
CGAGAGTTCAAGATCTTTACGGATACTGGCCGTGTTTGCCGACCATTGTTCGTCGTCGAT
AATGAAGCGAAGAGTGAACATGCTGGGTCGTTGGTTCTGAACAAAGAGCACATTCGCAAG
CTGGAGCAAGACAAGGACCTACCGGCAAACTTGGATCCGGATGAACGTCGGGAACGCTAC
TTCGGATGGGACGGACTGGTGCGATCTGGGGTCGTCGAATACGTCGATGCCGAGGAAGAA
GAAACCATCATGATTGTGATGACCCCCGAGGATCTCGAAATTTCCAAGCAGCTCCAGGTC
------------------------------------------------------------
------------------------------------------------------

#62003_______P_monsserratidens
ACTCGTGTCACTCGTGACCTGCAGCGTTACGTGGCTCACTGCGTTGAGAGCAACAAAGAA
GTTTATCTCAACATTGGTTTGAAGGCTTCTACCCTCAGCAATGGATTGAAGTACTCGCTG
GCTACCGGTAACTGGGGTGAGCAAAAGAAGGCGGCCAGCTCCAAAGCTGGTGTGTCTCAA
GTGCTGAGTCGTTACACTTATGCTTCCACGTTGTCACATCTTCGCCGTACCAACACACCC
ATTGGCCGAGATGGTAAGATTGCTAAACCACGTCAACTTCACAATACCCATTGGGGTCTG
GTTTGCCCGGCCGAAACCCCTGAAGGTCAGGCTTGTGGTCTGGTCAAGAACTTGGCTCTC
ATGTGCTACATCACTGTCGGCACGCCAAGTGAGCCCATTATTGATTTCATGATTCAGCGG
AACATGGAAGTTCTTGAGGAATTCGAACCTCAAGTCACCCCTAATGCTACCAAGGTGTTT
GTCAACGGTGTCTGGGTCGGTATTCACCGGGATCCATCGCACCTAGTGAATACCATGACT
GCCTTGCGTCGGCGGAACATGATTTCTCACGAGGTCAGCTTGATTCGTGATATCCGCGAA
CGAGAATTCAAGATTTTCACGGATACTGGTCGTGTTTGCCGACCATTGTTCGTGGTTGAC
AATGATTCGAAGAGCGACCATGCTGGGTCGTTGGTTTTGAACAAAGAGCACATCCGCAAG
CTGGAGCAGGACAAGGACTTGCCAGCAGACATGGATCCAGATCGGCGCCGGGATCGTTAC
TTCGGATGGGATGGACTGGTGCGATCTGGAGTCGTCGAGTATGTGGATGCCGAGGAAGAA
GAAACGATCATGATCGTGATGACTCCCGAGGATCTTGAGATTTCCAAGCAGCTCCAAGCT
GGTTACGCTCTACCGGATGATGAGAAGAGTGACCCTAACAAGCGAGTTCGCTCGATCTTG
AGCCAACAGGCGCACACCTGGACGCATTGCGAGATTCACCCTAGCATGATTCTC

#P_ellipsoideosporum
------------------------------------CACTGTGTTGAGAGCAACAAGGAA
GTCTATCTCAACATCGGTTTGAAGGCTTCTACCCTCAGCAATGGATTGAAGTACTCGCTG
GCTACCGGTAACTGGGGTGAGCAGAAGAAGGCGGCCAGTTCCAAGGCTGGTGTGTCTCAA
GTGCTGAGTCGTTACACATATGCTTCCACGTTGTCACATCTTCGCCGTACGAACACACCG
ATTGGCCGAGATGGTAAGATTGCTAAACCCCGTCAACTTCATAATACCCATTGGGGTCTG
GTTTGCCCGGCCGAAACCCCTGAAGGTCAGGCTTGTGGTTTGGTCAAGAACTTGGCTCTC
ATGTGCTACATCACTGTCGGTACGCCAAGTGAGCCCATTATTGATTTCATGATTCAGCGG
AACATGGAAGTTCTTGAGGAATTTGAACCTCAAGTCACCCCTAATGCTACCAAGGTGTTT
GTCAACGGTGTCTGGGTCGGTATTCACCGGGATCCATCGCATCTAGTGAATACCATGACC
GCCTTGCGTCGGCGAAACATGATTTCTCACGAGGTCAGTCTGATTCGTGATATCCGCGAA
CGAGAATTCAAGATTTTCACGGATACTGGTCGTGTTTGCCGACCATTGTTCGTGGTTGAC
AATGATGCGAAGAGCGACCATGCTGGGTCGTTGGTTTTGAACAAAGAGCACATCCGCAAG
CTGGAACAGGACAAGGACCTGCCAGCAGGCATGGATCCAGATCAGCGCCGACAACGTTAC
TTCGGATGGGATGGACTGGTGCGATCTGGAGTTGTCGAGTATGTGGATGCTGAGGAAGAA
GAAACAATCATGATTGTGATGACTCCCGAGGATCTTGAGATTTCCAAGCAGCTCCAAGCT
GGCTACGCCCTACCGGATGATGAGAAGAGTGACCCTAACAAGCGAGTTCGCTCGATCTTG
AGCCAACAGGCGCACACCTGGACGCATTGCGAG---------------------
