# Supplementary material for: Expanding the Species and Chemical Diversity of Penicillium Section Cinnamopurpurea
Source: PLoS One. 2015 Apr 8;10(4):e0121987. doi: 10.1371/journal.pone.0121987 (PMC4390383; doi:10.1371/journal.pone.0121987)
Supplement: S6 Datafile — (TXT) [file pone.0121987.s006.txt]

S6 Datafile.  Tsr1 data alignment.
#mega
!Title ;
!Format DataType=DNA indel=- CodeTable=Standard;

!Domain=Data property=Coding CodonStart=1;
#162_________P_cinnamopurpureum_T
GCACCCCAACGTGCTGGCTCGGGAACGCCTGGCTCGCTTCAGAGGTCTGAAGAACTTCAA
GCTTAGCCAATGGGAAACTTCCGAGGATCGCCCCTTCGAGCCGGAGGATTGGCGACGACT
GCTGCAATTTGGCGACTACAAGGGCACAAGGAACCGCACCCTCCGAGAAGCGTTGATTGG
CGGAGTAAACCCGGGCATTCGTGTGGACGTTCGTCTTCGCGCTGTGCCGGCCTCGCTCCG
CAGAAAGGCTCAGCCGCTCTCGCTCTTCTCACTGCTTCGCCATGAGCACAAGCACACCGT
CGTAAACGTCAACATGACACTCAACTCCAGTGTTGAGCAGCCCCTCAAGTCGAAGGAAGA
ACTTGTTGTTCAGTGTGGCGCCCGCCGAATGGTGGTCAAGCCTGTTTTCTCGGCTGGTGA
CAACACGCCTAACAATGTGCACAAGTTTGACCGCTTCCTACACCCGGGCCGCAGTGCCAT
CGCCACATGGATTGGACCCATGACCTGGGGTGCTGTTCCGATCCTTGTCTTCAAGAACAA
GCAGACGGAGGCGGACCCAGAAGAACTCGAATCGGCGGATGCTGCCAAGGAACCCATTTC
GTTGGACCGTCTGGAGTTGATTGCTACTGGTACCGTCGTTGCGCCGGATCCTGCCCGTGT
GATCGCCAAGCGTGCAATCCTAACCGGTCACCCGTACAAGATCCACAAGAAGGTGGTCAC
CATTCGATACATGTTCTTCAACTCCGAGGACGTCAGTTGGTTCAAGGCCCTTCAGCTCTG
GACTCGCCGTGGCCGTAGCGGCTACATCAAGGAGAGTCTG

#735_________P_cvjetkovicii
ACACCCCAACGCTCTGGCCCGCGAGCGTCTGGCTCGCTTCCGAGGCTTGAAGAATTTCAA
GCTCAGCCAGTGGGAGACCTCCGAGGATCGTCCCTTTGAGCCGGAAGACTGGCGACGACT
GTTGCAATTTGGCGACTATAAGGGAACTAGGAACCGCACCATCCGGGAAGCGTTGGTGGG
TGGAGTCAACCCTGGTATTCGGGTGGACGTTCATCTTCGCGCCGTGCCGGCCTCGCTCCG
CAGCAAGGCCCAGCCACTCTCTTTGTTCTCGCTTCTGCGCCATGAGCATAAGCACACTGT
CGTCAACGTCAGCATGACTTTGAACTCCAGTGTTGAGCAGCCCCTCAAGGCCAAGGAGGA
GCTTGTTGTCCAGTGCGGCGCCCGCAGAACGGTTGTTAACCCTGTATTCTCGGCCGGTGA
CAACACCCCCAATAACGTGCACAAGTTCGACCGCTTCTTGCATCCCGGCCGCAGCGCCAT
TGCCACCTGGATTGGGCCCATGACCTGGGGTGCCGTGCCCATCCTCGTCTTCAAGCACAA
GAAGACCGAGGAAGACCCGGAGGTGCTCGATTCGGCGGATGCCGTTCAAGAACCCATTGC
TCTGGATCGCCTGGAGTTGATTGGCACCGGCACTGTCATTGCACCCGACCCTGCCCGTGT
GATTGCCAAGCGTGCCATCCTCGCCGGCCACCCGTACAAGATTCACAAGAAGGTGGTCAC
CATCCGGTACATGTTCTTCAACTCGGAAGATGTCAGCTGGTTCAAGGCGCTTCAGCTCTG
GACGCGTCGCGGCCGCAGTGGATTCATCAAGGAGAGCCTG

#2498________P_pusillum_T
GCACCCCAATGTGCTGGCCAGAGAGCGCCTGGCTCGCTTCCGAGGCTTGAAGAATTTCAA
GCTCAGCCAGTGGGAAACATCCGAAGACCGTCCCTTTGAACCAGAGGACTGGCGACGACT
GTTGCAATTCGGTGACTACAAGGGAACTAGGAACCGGATTCTCCGCGAAGCTTTGGTTGG
GGGAGTGAACCCGGGCAAGCGCGTGAATGTCCATCTTCGGGCTGTTCCGGCCTCGCTCCG
CAGCAAGGGCCGGCCAATGTCGCTCTTCTCACTGTTGCGCCATGAGCACAAGCACACTGT
GGTCAACGTCAACATGACCCTGAACTCCAGTGTTGAGCAGCCTCTCAAGTCGAAGGAGGA
GCTCGTTGTCCAATGTGGCGCCCGCCGAATAGTCGTCAAGCCCGTTTTCTCGGCCGGTGA
CAACACCCCGAACAACGTTCACAAATTTGATCGCTTCCTTCACCCCGGCCGCAGCGCTAT
TGCCACATGGATTGGACCCATGACCTGGGGTGCCGTCCCGATCCTGGTCTTCAAGAACAA
GCCGACCGAAGAAGATCCAGAGGTTCTCGACTCAGCGGACGGTACCCAAGAGCCACTTGC
GCTGGACCGCCTGGAGTTGATTGCGACAGGCACGGTTGTTGCGCCCGATCCTGCCCGTGT
GGTTGCCAAGCGTGCTATCCTCACCGGCCACCCGTACAAAATCCACAAGAAGGTTGTCAC
CATCCGGTACATGTTCTTCAACGCCGAGGATGTCAGCTGGTTCAAGGCTCTCCAGCTCTG
GACTCGCCGTGGCCGCAGTGGGTATATCAAGGAGAGCCTG

#5274________P_idahoense_T
ACACCCCAACGTGCTGGCCCGTGAGCGTCTGGCTCGCTTCCGAGGCTTGAAGAATTTCAA
GCTTAGTCAGTGGGAGACGTCTGAGGATCGTCCCTTTGAGCCGGAAGACTGGCGGCGGCT
CTTGCAGTTCGGCGACTACAAGGGAACGAAGAACCGTACTATTCGGGAAGCCTTGGTTGG
TGGAGTGAACCCAGGTATTCGCGTGGACGTTCATCTCCGCGCTGTGCCAGCCTCGCTCCG
CGGCAAGGCGCAGCCGCTTTCCTTGTTCTCGCTTCTCCGCCATGAGCACAAGCACACCGT
GGTCAACGTCAGCATGACCTTGAACTCTAGTGTTGAGCAACCCCTCAAGGCCAAGGAGGA
GCTCGTTATCCAGTGTGGCGCTCGCCGAACAGTTGTCAATCCTGTCTTCTCGGCTGGTGA
CAACACGCCCAACAACGTGCACAAGTTCGACCGCTTCCTGCACCCCGGCCGCAGTGCTAT
TGCCACCTGGATTGGTCCAATGACCTGGGGCGCCGTTCCCATTCTTGTCTTCAAGAACAA
GAAGACTGAGGAGGACCCAGAGGTGCTCGACTCGGCGGATGCCGCTAAGGAGCCAATTGC
TCTGGATCGATTGGAACTGATTGGCACCGGCACTGTAATCGCCCCCGACCCTGCCCGTGT
GATTGCCAAACGCGCCATCCTCGCCGGTCACCCATACAAGATCCACAAGAAGGTCGTCAC
CATTCGATACATGTTCTTCAACTCTGAAGACGTCAGCTGGTTCAAGGCTCTTCAGCTCTG
GACTCGCCGCGGTCGCAGTGGTTTCATCAAGGAGAGCCTG

#13013_______P_colei
GCATCCCAACGTGCTGGCCCGTGAGCGTCTGGCTCGCTTCCGGGGCTTGAAGAATTTCAA
GCTGAGTCAGTGGGAGACGTCTGAGGATCGTCCCTTTGAGCCGGAAGACTGGCGGCGGCT
CTTGCAGTTCGGCGATTACAAGGGAACCAAGAACCGTACTATTCGGGAAGCCTTGGTCGG
TGGCGTGAGCCCGGGTATTCGCGTGGATGTCCATCTTCGCGCCGTGCCGGCCTCGCTCCG
CAGCAAGGCGCAACCGCTTTCCTTGTTCTCGCTTCTGCGCCACGAGCACAAGCATACTGT
CGTCAACGTCAGTATGACTTTGAACTCTAGCGTCGAGCAGCCCCTTAAGGCCAAGGAGGA
GCTCGTCGTTCAGTGTGGCGCTCGCCGCATAGTTGTCAATCCGGTCTTCTCGGCTGGTGA
TAACACGCCCAACAACGTGCACAAATTTGACCGCTTCCTGCACCCCGGCCGCAGTGCTAT
TGCCACCTGGATTGGTCCAATGACCTGGGGCGCTGTTCCCATTCTTGTCTTCAAGAACAA
GAAGACCGAGGAAGATCCGGAGGTGCTTGACTCGGCGGATACCGCCAAGGAGCCAATTGC
TCTCGACCGATTGGAGTTGATTGCCACCGGCACTGTCATCGCCCCCGACCCTGCCCGCGT
GATTGCCAAACGCGCTATCCTTGCCGGCCACCCATACAAGATCCACAAGAAGGTCGTCAC
CATTCGATACATGTTCTTCAACTCTGAAGACGTCAGCTGGTTCAAGGCTCTTCAGCTCTG
GACTCGTCGCGGTCGCAGTGGTTTCATCAAGGAAAGCCTG

#22302_______P_monsgalena
ACACCCCAACGTTCTGGCCCGCGAGCGTCTGGCTCGCTTCCGAGGCTTGAAGAATTTCAA
GCTCAGCCAGTGGGAGACCTCCGAGGATCGCCCCTTCGAGCCGGAAGACTGGCGACGACT
GTTGCAATTTGGCGACTACAAGGGAACTAGGAACCGCACCATTCGGGAAGCCTTGGTAGG
TGGAGTGAACCCGGGCATTCGGGTGGACGTTCATCTTCGCGCCGTGCCGGCCTCGCTCCG
CAGCAAGGCCCAGCCGCTCTCTTTGTTCTCGCTTCTGCGCCATGAGCACAAGCACACTGT
CGTCAATGTCAGCATGACTTTGAACTCCAGTGTCGAGCAGCCCCTCAAGGCCAAGGAGGA
GCTGGTTGTCCAGTGCGGCGCCCGCAGAACGGTTGTCAATCCTGTCTTTTCAGCCGGTGA
CAACACCCCCAACAACGTGCACAAGTTCGACCGCTTCTTGCACCCCGGCCGCAGCGCCAT
TGCCACCTGGATTGGGCCCATGACCTGGGGCGCCGTGCCCATCCTCGTCTTCAAGCACAA
GAAGACAGAGGAAGACCCGGAGGTGCTCGATTCGGCGGATGCCGTCCAAGAGCCAATTTC
TCTGGATCGCCTGGAGTTGATCGGCACCGGCACTGTCATTGCACCCGACCCTGCCCGTGT
GATTGCCAAGCGTGCCATCCTCGCCGGCCACCCGTACAAGATCCACAAGAAGGTCGTCAC
CATCCGATACATGTTCTTCAACTCGGAAGATGTCAGCTGGTTCAAGGCGCTTCAGCTCTG
GACGCGTCGCGGCCGCAGTGGATTCATCAAGGAGAGCCTG

#35504_______P_parvulum_T
GCACCCCAATGTGCTGGCTCGGGAACGCCTGGCTCGTTTCCGAGGTCTGAAGAACTTCAA
GCTTAGCCAATGGGAAACATCCGAAGATCGCCCCTTTGAGCCGGAAGATTGGCGACGACT
GCTGCAGTTTGGAGACTATAAGGGTACAAGGAACCGCACTCTTCGAGAAGCATTGATTGG
CGGAGTCAACCCGGGCATTCGCGTGGACGTCCATCTTCGTGCCGTGCCGGCCTCGCTCCG
CAGCAAGGCTCAGCCGCTCTCGCTCTTCTCGCTGCTTCGCCACGAGCACAAGCACACTGT
CGTCAACGTCAACATGACACTCAACTCTAGTGTTGAGCAGCCCCTCAAGTCAAAGGAAGA
ACTTGTTGTTCAGTGTGGCGCCCGCCGAATGGTGGTCAAGCCTGTTTTCTCGGCTGGCGA
CAACACGCCTAACAATGTGCACAAGTTCGACCGCTTCCTTCACCCGGGCCGCAGTGCCAT
TGCCACATGGATTGGACCCATGACCTGGGGTGCTGTCCCGATTCTTGTCTTCAAGAACAA
GCAGACAGAGGCGGACCCAGAAGAGCTTGAATCGGCCGATGCTGCCCAAGAACCCATTTC
TCTGGACCGTCTGGAGCTGATTGCTACCGGTACCGTTGTTGCGCCGGATCCTGCCCGTGT
AATTGCCAAGCGTGCCATCCTGACCGGTCACCCATACAAGATCCACAAGAAGGTGGTTAC
TATTCGATACATGTTCTTCAACTCCGAGGACGTCAGCTGGTTCAAGGCCCTTCAGCTCTG
GACTCGCCGTGGCCGCAGCGGCTACATCAAGGAGAGTCT-

#35754_______P_malacaense_T
ACACCCCAACGTGTTGGCCCGTGAGCGTCTCGCTCGCTTCCGAGGCCTAAAGAATTTCAA
GCTGAGCCAGTGGGAGACCTCCGAAGATCGGCCCTTTGAGCCAGAAGACTGGCGACGACT
ATTGCAATTCGGCGACTACAAAGGAACCAAGAACCGCACCATCCGGGAAGCTTTGATCGG
TGGTGTGAACCCAGGCATCCGCGTGGATGTGCATCTCCGCGCCGTGCCAGCCTCGCTCCG
CAGTAAGAGCCAGCCGCTGTCCTTGTTCTCGTTGCTGCGCCATGAGCACAAGCACACCGT
CGTCAATGTCAACATGACATTGAACTCTAGTGTCGAGCAGCCCTTGAAGGCCAAGGAGGA
GATTGTTGTTCAGTGTGGCGCCCGCCGACTCGTTGTTAAACCTGTATTCTCCGCCGGCGA
CAACACTCCCAACAATGTGCACAAGTTCGACCGTTTCTTGCACCCCGGCCGCAGCGCTAT
TGCCACCTGGATTGGACCCATGACCTGGGGCGCTGTCCCCGTCCTTGTCTTCAAGAACAA
GAAGACAGAAGAGGACCCCGAGGTGCTTGACTCGGCGGATGCCACTCAAGAGCCGATTGC
CCTGGATCGTCTCGAGTTGATAGCTACCGGCACTGTCGTTGCACCCGACCCCGCGCGTGT
GATCGCCAAACGTGCTATCCTCACTGGCCACCCGTACAAAATCCACAAGAAGGTCGTCAC
CATCCGGTACATGTTCTTCAACTCTGAAGATGTCAGCTGGTTCAAGGCTCTCCAGCTCTG
GACCCGTCGCGGTCGCAGCGGATACATCAAAGAGAGCCTC

#35837_______P_salmoniflumine_T
ACATCCCAACGTTCTGGCCCGCGAGCGTCTGGCTCGCTTCCGAGGCTTGAAGAATTTCAA
GCTCAGCCAGTGGGAGACCTCCGAGGATCGTCCCTTTGAGCCGGAAGACTGGCGAAGACT
GTTGCAATTTGGCGACTACAAGGGAACTAGGAACCGCACCATTCGGGAAGCCTTGGTGGG
TGGAGTGAACCCGGGCATTCGGGTGGATATTCATCTTCGCGCCGTGCCGGCCTCGCTCCG
CAGCAAGGTCCAACCGCTCTCTTTGTTCTCGCTTCTGCGTCATGAGCACAAGCACACCGT
CGTCAACGTCAGCATGACTTTGAACTCTAGTGTCGAGCAGCCCCTCAAGGCCAAGGAGGA
GCTCGTTGTCCAGTGCGGCGCCCGCAGAACGGTTGTGAATCCTGTATTTTCGGCCGGTGA
CAACACCCCCAACAACGTGCACAAGTTCGACCGCTTCTTGCACCCCGGCCGCAGCGCCAT
TGCCACCTGGATCGGGCCCATGACCTGGGGCGCCGTGCCCATCCTCGTCTTCAAGCACAA
GAAGACAGAGGAAGACCCAGAGGTGCTCGATTCGGCGGATGCCGTCCAAGAGCCAATTTC
TCTGGATCGCCTGGAGTTGATCGGAACCGGCACTGTCATTGCACCCGACCCTGCCCGTGT
GATTGCCAAGCGTGCCATTCTCGCCGGCCACCCGTACAAGATCCACAAGAAGGTCGTCAC
CATCCGATACATGTTTTTCAACTCGGAAGATGTCAGCTGGTTCAAGGCGCTCCAGCTCTG
GACGCGTCGCGGCCGCAGCGGATTCATCAAGGAGAGCCTG

#35838_______P_fluviserpens_T
ACACCCCAACGTTCTGGCCCGCGAGCGTCTGGCTCGCTTTCGAGGCTTGAAGAATTTCAA
GCTTAGCCAGTGGGAGACCTCGGAGGATCGTCCCTTTGAGCCGGAAGACTGGCGCCGACT
GTTGCAGTTTGGCGATTACAAGGGAACTAGAAACCGCACCATTCGGGAGGCCTTGGTCGG
TGGAGTGAACCCGGGCATTCGGGTGGACGTTCATCTTCGCGCCGTGCCGGCCTCGCTCCG
CAGCAAGGCCCAACCGCTTTCATTGTTCTCGCTTCTGCGCCACGAGCACAAGCACACTGT
CGTCAATGTCAGCATGACTTTGAACTCCAGTGTCGAGCAGCCCCTCAAGGCCAAGGAGGA
GCTCGTTGTCCAGTGCGGCGCCCGTAGAACGGTTGTTAACCCTGTCTTCTCGGCCGGTGA
CAACACCCCCAATAACGTGCATAAGTTCGACCGCTTCTTGCACCCCGGCCGCAGCGCCAT
TGCCACGTGGATTGGGCCTGTGACCTGGGGCGCCGTGCCTATCCTCGTCTTCAAGAACAA
GAAGACAGAGGAGGACCCGGAGGTGCTTGATTCGGCGGATGCCGTTCCGGGGCCAATTGC
TCTGGATCGCCTGGAGCTGATTGGCACCGGCACTATAATTGCACCCGACCCTGCTCGTGT
CATTGCCAAGCGCGCCATCCTTACCGGCCACCCGTACAAGATCCACAAGAAGGTCGTCAC
CATCCGATACATGTTCTTCAACTCGGAAGACGTCAGCTGGTTCAAGGCCCTCCAGCTCTG
GACCCGTCGCGGCCGCAGTGGATTCATCAAGGAGAGCCTG

#35840_______P_monsserratidens_T
GCACCCCAACGTGCTGGCCCGTGAGCGTCTGGCTCGCTTCCGGGGCTTGAAGAATTTCAA
GCTGAGTCAGTGGGAGACGTCTGAGGATCGTCCCTTTGAGCCGGAAGACTGGCGGCGGCT
GTTGCAGTTCGGCGACTACAAGGGAACCAAGAACCGTACTATTCGGGAAGCCTTGGTTGG
TGGCGTGAACCCGGGTATTCGTGTGGATGTTCATCTTCGCGCGGTGCCGGCCTCGCTTCG
CAGCAAGGCACAACCGCTTTGCTTGTTCTCGCTTCTGCGCCACGAGCACAAGCACACTGT
CGTCAACGTCAGCATGACTTTGAACTCTAGCGTCGAGCAACCCCTCAAGGCCAAGGAGGA
GCTCGTTGTTCAGTGTGGCGCTCGCCGAATAGTTGTCAATCCGGTCTTCTCGGCTGGTGA
CAACACGCCCAACAACGTCCACAAGTTTGATCGCTTCCTACACCCCGGCCGCAGTGCTAT
TGCCACCTGGATTGGTCCGATGACCTGGGGCGCTGTTCCCATTCTTGTCTTTAAGAACAA
GAAGACCGAGGAAGACCCGGAGGTGCTCGACTCGGCGGATGCCGCTAAGGAGCCAATCGC
TCTCGATCGATTGGAGTTGATTGGCACCGGCACTGTCATCGCCCCCGATCCTGCTCGCGT
CATTGCCAAACGCGCTATCCTTGCCGGACACCCATACAAGATCCACAAGAAGGTCGTCAC
CATTCGATACATGTTCTTCAATTCGGAAGACGTCAGCTGGTTCAAGGCTCTTCAGCTCTG
GACTCGCCGCGGTCGCAGTGGTTTCATCAAGGAAAGCCTG

#35841_______P_cvjetkovicii_T
ACACCCCAACGCTCTGGCCCGCGAGCGTCTGGCTCGCTTCCGAGGCTTGAAGAATTTCAA
GCTCAGCCAGTGGGAGACCTCCGAGGATCGTCCCTTTGAGCCGGAAGACTGGCGACGACT
GTTGCAATTTGGCGACTATAAGGGAACTAGGAACCGCACCATCCGGGAAGCGTTGGTGGG
TGGAGTCAACCCTGGTATTCGGGTGGACGTTCATCTTCGCGCCGTGCCGGCCTCGCTCCG
CAGCAAGGCCCAGCCACTCTCTCTGTTCTCGCTTCTGCGCCATGAGCATAAGCACACTGT
CGTCAACGTCAGCATGACTTTGAACTCCAGTGTTGAGCAGCCCCTCAAGGCCAAGGAGGA
GCTTGTTGTCCAGTGCGGCGCCCGCAGAACGGTTGTTAACCCTGTATTCTCGGCCGGTGA
CAACACCCCCAATAACGTGCACAAGTTCGACCGCTTCTTGCATCCCGGCCGCAGCGCCAT
TGCCACCTGGATTGGGCCCATGACCTGGGGTGCCGTGCCCATCCTCGTCTTCAAGCACAA
GAAGACCGAGGAAGACCCGGAGGTGCTCGATTCGGCGGATGCCGTTCAAGAACCCATTGC
TCTGGATCGCCTGGAGTTGATTGGCACCGGCACTGTCATTGCACCCGACCCTGCCCGTGT
GATTGCCAAGCGTGCCATCCTCGCCGGCCACCCGTACAAGATTCACAAGAAGGTGGTCAC
CATCCGGTACATGTTCTTCAACTCGGAAGATGTCAGCTGGTTCAAGGCGCTTCAGCTCTG
GACGCGTCGCGGCCGCAGTGGATTCATCAAGGAGAGCCTG

#35843_______P_lehmiflumine_T
------------------------------GGCTCGCTTCCGAGGCTTGAAGAATTTCAA
GCTCAGCCAGTGGGAGACCTCCGAGGATCGTCCCTTTGAGCCGGAAGACTGGCGGCGACT
GTTGCAATTTGGCGACTATAAGGGAACTCGGAACCGCACCATTCGGGAAGCCCTGGTCGG
TGGAGTGAACCCGGGCGTTCGGGTGGACGTGCATCTTCGCGCCGTGCCAGCCTCGCTCCG
CAGCAAGGCTCAACCGCTCTCATTGTTCTCGCTTCTGCGCCATGAGCACAAACACACTGT
CGTCAATGTCAGCATGACTTTGAACTCCAGTGTCGAGCAGCCCCTCAAGGCCAAGGAGGA
GCTCGTTGTCCAGTGTGGCGCCCGCAGAACGGTTGTGAATCCTGTATTCTCGGCCGGTGA
CAACACCCCCAATAACGTGCACAAGTTCGACCGCTTCTTGCATCCCGGCCGCAGCGCCAT
TGCCACCTGGATTGGGCCCATGACCTGGGGCGCCGTGCCCATCCTCGTCTTCAAGAACAA
GAAGACAGAGGAAGACCCGGAGGTGCTCGACTCGGCGGATGCCGTCCAAGAGCCAATTGC
TCTGGATCGTCTGGAGTTGATTGGCACCGGCACTGTCATTGCACCCGACCCTGCCCGTGT
GATTGCCAAACGTGCCATCCTCGCCGGCCACCCGTACAAGATTCACAAGAAGGTCGTCAC
CATCCGATACATGTTCTTCAACTCGGAGGATGTCAGCTGGTTCAAGGCGCTCCAGCTCTG
GACGCGTCGCGGCCGCAGTGGATTTATCAAGGAGAGCCTG

#35844_______P_fluviserpens
ACACCCCAACGTTCTGGCCCGCGAGCGTCTGGCTCGCTTTCGAGGCTTGAAGAATTTCAA
GCTTAGTCAGTGGGAGACCTCGGAGGATCGTCCCTTTGAGCCGGAAGACTGGCGCCGACT
GTTGCAGTTTGGCGATTACAAGGGAACTAGGAACCGCACCATTCGGGAGGCCTTGGTCGG
TGGAGTGAACCCGGGCATTCGAGTGGACGTTCATCTTCGCGCCGTGCCGGCCTCGCTCCG
CAGCAAGGCCCAACCGCTTTCATTGTTCTCGCTTCTGCGCCACGAGCACAAGCACACTGT
CGTCAATGTCAGCATGACTTTGAACTCCAGTGTCGAGCAGCCCCTCAAGGCCAAGGAGGA
GCTCGTTGTCCAGTGCGGCGCCCGCAGAACGGTTGTCAACCCTGTCTTCTCGGCCGGTGA
CAACACCCCCAATAACGTGCATAAATTCGACCGCTTCTTGCACCCCGGCCGCAGCGCCAT
TGCCACGTGGATTGGGCCCGTGACCTGGGGCGCCGTGCCTATCCTCGTCTTCAAGAACAA
GAAGACAGAGGAGGACCCGGAGGTGCTTGATTCGGCGGATGCCGTTCCGGGGCCAATTGC
TCTGGATCGCCTGGAGCTGATTGGCACCGGCACTATAATTGCACCCGACCCTGCTCGTGT
CATTGCCAAGCGCGCCATCCTTACCGGCCACCCGTACAAGATCCACAAGAAGGTCGTCAC
CATCCGATACATGTTCTTCAACTCGGAAGACGTCAGCTGGTTCAAGGCCCTCCAGCTCTG
GACCCGTCGCGGCCGCAGTGGATTCATCAAGGAGAGCCTG

#35848_______P_fluviserpens
ACACCCCAACGTTCTGGCCCGCGAGCGTCTGGCTCGCTTTCGAGGCTTGAAGAATTTCAA
GCTTAGCCAGTGGGAGACCTCGGAGGATCGTCCCTTTGAGCCGGAAGACTGGCGCCGACT
GTTGCAGTTTGGCGATTACAAGGGAACTAGAAACCGCACCATTCGGGAGGCCTTGGTCGG
TGGAGTGAACCCGGGCATTCGGGTGGACGTTCATCTTCGCGCCGTGCCGGCCTCGCTCCG
CAGCAAGGCCCAACCGCTTTCATTGTTCTCGCTTCTGCGCCACGAGCACAAGCACACTGT
CGTCAATGTCAGCATGACTTTGAACTCCAGTGTCGAGCAGCCCCTCAAGGCCAAGGAGGA
GCTCGTTGTCCAGTGCGGCGCCCGTAGAACGGTTGTTAACCCTGTCTTCTCGGCCGGTGA
CAACACCCCCAATAACGTGCATAAGTTCGACCGCTTCTTGCACCCCGGCCGCAGCGCCAT
TGCCACGTGGATTGGGCCTGTGACCTGGGGCGCCGTGCCTATCCTCGTCTTCAAGAACAA
GAAGACAGAGGAGGACCCGGAGGTGCTTGATTCGGCGGATGCCGTTCCGGGGCCAATTGC
TCTGGATCGCCTGGAGCTGATTGGCACCGGCACTATAATTGCACCCGACCCTGCTCGTGT
CATTGCCAAGCGCGCCATCCTTACCGGCCACCCGTACAAGATCCACAAGAAGGTCGTCAC
CATCCGATACATGTTCTTCAACTCGGAAGACGTCAGCTGGTTCAAGGCCCTCCAGCTCTG
GACCCGTCGCGGCCGCAGTGGATTCATCAAGGAGAGCCTG

#35884_______P_monsserratidens
-------------------------------------TTCCGGGGCTTGAAGAATTTCAA
GCTGAGTCAGTGGGAGACGTCTGAGGATCGTCCCTTTGAGCCGGAAGACTGGCGGCGGCT
GTTGCAGTTCGGCGACTACAAGGGAACCAAGAACCGTACTATTCGGGAAGCCTTGGTTGG
TGGCGTGAACCCGGGTATTCGTGTGGATGTTCATCTTCGCGCGGTGCCGGCCTCGCTTCG
CAGCAAGGCACAACCGCTTTGCTTGTTCTCGCTTCTGCGCCACGAGCACAAGCACACTGT
CGTCAACGTCAGCATGACTTTGAACTCTAGCGTCGAGCAACCCCTCAAGGCCAAGGAGGA
GCTCGTTGTTCAGTGTGGCGCTCGCCGAATAGTTGTCAATCCGGTCTTCTCGGCTGGTGA
CAACACGCCCAACAACGTCCACAAGTTTGATCGCTTCCTACACCCCGGCCGCAGTGCTAT
TGCCACCTGGATTGGTCCGATGACCTGGGGCGCTGTTCCCATTCTTGTCTTTAAGAACAA
GAAGACCGAGGAAGACCCGGAGGTGCTCGACTCGGCGGATGCCGCTAAGGAGCCAATCGC
TCTCGATCGATTGGAGTTGATTGGCACCGGCACTGTCATCGCCCCCGATCCTGCTCGCGT
CATTGCCAAACGCGCTATCCTTGCCGGACACCCATACAAGATCCACAAGAAGGTCGTCAC
CATTCGATACATGTTCTTCAATTCGGAAGACGTCAGCTGGTTCAAGGCTCTTCAGCTCTG
GA--------------------------------------

#35903_______P_cvjetkovicii
ACACCCCAACGCTCTGGCCCGCGAGCGTCTGGCTCGCTTCCGAGGCTTGAAGAATTTCAA
GCTCAGCCAGTGGGAGACCTCCGAGGATCGTCCCTTTGAGCCGGAAGACTGGCGACGACT
GTTGCAATTTGGCGACTATAAGGGAACTAGGAACCGCACCATCCGGGAAGCGTTGGTGGG
TGGAGTCAACCCTGGTATTCGGGTGGACGTTCATCTTCGCGCCGTGCCGGCCTCGCTCCG
CAGCAAGGCCCAGCCACTCTCTCTGTTCTCGCTTCTGCGCCATGAGCATAAGCACACTGT
CGTCAACGTCAGCATGACTTTGAACTCCAGTGTTGAGCAGCCCCTCAAGGCCAAGGAGGA
GCTTGTTGTCCAGTGCGGCGCCCGCAGAACGGTTGTTAACCCTGTATTCTCGGCCGGTGA
CAACACCCCCAATAACGTGCACAAGTTCGACCGCTTCTTGCATCCCGGCCGCAGCGCCAT
TGCCACCTGGATTGGGCCCATGACCTGGGGTGCCGTGCCCATCCTCGTCTTCAAGCACAA
GAAGACCGAGGAAGACCCGGAGGTGCTCGATTCGGCGGATGCCGTTCAAGAACCCATTGC
TCTGGATCGCCTGGAGTTGATTGGCACCGGCACTGTCATTGCACCCGACCCTGCCCGTGT
GATTGCCAAGCGTGCCATCCTCGCCGGCCACCCGTACAAGATTCACAAGAAGGTGGTCAC
CATCCGGTACATGTTCTTCAACTCGGAAGATGTCAGCTGGTTCAAGGCGCTTCAGCTCTG
GACGCGTCGCGGCCGCAGTGGATTCATCAAGGAGAGCCTG

#58001_______P_salmoniflumine
ACATCCCAACGTTCTGGCCCGCGAGCGTCTGGCTCGCTTCCGAGGCTTGAAGAATTTCAA
GCTCAGCCAGTGGGAGACCTCCGAGGATCGTCCCTTTGAGCCGGAAGACTGGCGAAGACT
GTTGCAATTTGGCGACTACAAGGGAACTAGGAACCGCACCATTCGGGAAGCCTTGGTGGG
TGGAGTGAACCCGGGCATTCGGGTGGATGTTCATCTTCGCGCCGTGCCGGCCTCGCTCCG
CAGCAAGGTCCAACCGCTCTCTTTGTTCTCGCTTCTGCGTCATGAGCACAAGCACACCGT
CGTCAACGTCAGCATGACTTTGAACTCTAGTGTCGAGCAGCCCCTCAAGGCCAAGGAGGA
GCTCGTTGTCCAGTGCGGCGCCCGCAGAACGGTTGTGAATCCTGTATTTTCGGCCGGTGA
CAACACCCCCAACAACGTGCACAAGTTCGACCGCTTCTTGCACCCCGGCCGCAGCGCCAT
TGCCACCTGGATCGGGCCCATGACCTGGGGCGCCGTGCCCATCCTCGTCTTCAAGCACAA
GAAGACAGAGGAAGACCCAGAGGTGCTCGATTCGGCGGATGCCGTCCAAGAGCCAATTTC
TCTGGATCGCCTGGAGTTGATCGGAACCGGCACTGTCATTGCACCCGACCCTGCCCGTGT
GATTGCCAAGCGTGCCATTCTCGCCGGCCACCCGTACAAGATCCACAAGAAGGTCGTCAC
CATCCGATACATGTTTTTCAACTCGGAAGATGTCAGCTGGTTCAAGGCGCTCCAGCTCTG
GACGCGTCGCGGCCGCAGCGGATTCATCAAGGAGAGCCTG

#58240_______P_cvjetkovicii
ACACCCCAACGCTCTGGCCCGCGAGCGTCTGGCTCGCTTCCGAGGCTTGAAGAATTTCAA
GCTCAGCCAGTGGGAGACCTCCGAGGATCGTCCCTTTGAGCCGGAAGACTGGCGACGACT
GTTGCAATTTGGCGACTATAAGGGAACTAGGAACCGCACCATCCGGGAAGCGTTGGTGGG
TGGAGTCAACCCTGGTATTCGGGTGGACGTTCATCTTCGCGCCGTGCCGGCCTCGCTCCG
CAGCAAGGCCCAGCCACTCTCTTTGTTCTCGCTTCTGCGCCATGAGCATAAGCACACTGT
CGTCAACGTCAGCATGACTTTGAACTCCAGTGTTGAGCAGCCCCTCAAGGCCAAGGAGGA
GCTTGTTGTCCAGTGCGGCGCCCGCAGAACGGTTGTTAACCCTGTATTCTCGGCCGGTGA
CAACACCCCCAATAACGTGCACAAGTTCGACCGCTTCTTGCATCCCGGCCGCAGCGCCAT
TGCCACCTGGATTGGGCCCATGACCTGGGGTGCCGTGCCCATCCTCGTCTTCAAGCACAA
GAAGACCGAGGAAGACCCGGAGGTGCTCGATTCGGCGGATGCCGTTCAAGAACCCATTGC
TCTGGATCGCCTGGAGTTGATTGGCACCGGCACTGTCATTGCACCCGACCCTGCCCGTGT
GATTGCCAAGCGTGCCATCCTCGCCGGCCACCCGTACAAGATTCACAAGAAGGTGGTCAC
CATCCGGTACATGTTCTTCAACTCGGAAGATGTCAGCTGGTTCAAGGCGCTTCAGCTCTG
GACGCGTCGCGGCCGCAGTGGATTCATCAAGGAGAGCCTG

#58268_______P_cvjetkovicii
-------------CTGGCCCGCGAGCGTCTGGCTCGCTTCCGAGGCTTGAAGAATTTCAA
GCTCAGCCAGTGGGAGACCTCCGAGGATCGTCCCTTTGAGCCGGAAGACTGGCGACGACT
GTTGCAATTTGGCGACTATAAGGGAACTAGGAACCGCACCATCCGGGAAGCGTTGGTGGG
TGGAGTCAACCCTGGTATTCGGGTGGACGTTCATCTTCGCGCCGTGCCGGCCTCGCTCCG
CAGCAAGGCCCAGCCACTCTCTTTGTTCTCGCTTCTGCGCCATGAGCATAAGCACACTGT
CGTCAACGTCAGCATGACTTTGAACTCCAGTGTTGAGCAGCCCCTCAAGGCCAAGGAGGA
GCTTGTTGTCCAGTGCGGCGCCCGCAGAACGGTTGTTAACCCTGTATTCTCGGCCGGTGA
CAACACCCCCAATAACGTGCACAAGTTCGACCGCTTCTTGCATCCCGGCCGCAGCGCCAT
TGCCACCTGGATTGGGCCCATGACCTGGGGTGCCGTGCCCATCCTCGTCTTCAAGCACAA
GAAGACCGAGGAAGACCCGGAGGTGCTCGATTCGGCGGATGCCGTTCAAGAACCCATTGC
TCTGGATCGCCTGGAGTTGATTGGCACCGGCACTGTCATTGCACCCGACCCTGCCCGTGT
GATTGCCAAGCGTGCCATCCTCGCCGGCCACCCGTACAAGATTCACAAGAAGGTGGTCAC
CATCCGGTACATGTTCTTCAACTCGGAAGATGTCAGCTGGTTCAAGGCGCTTCAGCTCTG
GACGCGTCGCGGCCGCAGTGGATTCA--------------

#58649_______P_fluviserpens
ACACCCCAACGTTCTGGCCCGCGAGCGTCTGGCTCGCTTTCGAGGCTTGAAGAATTTCAA
GCTTAGTCAGTGGGAGACCTCGGAGGATCGTCCCTTTGAGCCGGAAGACTGGCGCCGACT
GTTGCAGTTTGGCGATTACAAGGGAACTAGGAACCGCACCATTCGGGAGGCCTTGGTCGG
TGGAGTGAACCCGGGCATTCGAGTGGACGTTCATCTTCGCGCCGTGCCGGCCTCGCTCCG
CAGCAAGGCCCAACCGCTTTCATTGTTCTCGCTTCTGCGCCACGAGCACAAGCACACTGT
CGTCAATGTCAGCATGACTTTGAACTCCAGTGTCGAGCAGCCCCTCAAGGCCAAGGAGGA
GCTCGTTGTCCAGTGCGGCGCCCGCAGAACGGTTGTCAACCCTGTCTTCTCGGCCGGTGA
CAACACCCCCAATAACGTGCATAAATTCGACCGCTTCTTGCACCCCGGCCGCAGCGCCAT
TGCCACGTGGATTGGGCCCGTGACCTGGGGCGCCGTGCCTATCCTCGTCTTCAAGAACAA
GAAGACAGAGGAGGACCCGGAGGTGCTTGATTCGGCGGATGCCGTTCCGGGGCCAATTGC
TCTGGATCGCCTGGAGCTGATTGGCACCGGCACTATAATTGCACCCGACCCTGCTCGTGT
CATTGCCAAGCGCGCCATCCTTACCGGCCACCCGTACAAGATCCACAAGAAGGTCGTCAC
CATCCGATACATGTTCTTCAACTCGGAAGACGTCAGCTGGTTCAAGGCCCTCCAGCTCTG
GACCCGTCGCGGCCGCAGTGGATTCATCAAGGAGAGCCTG

#62003_______P_monsserratidens
-------------------------CGTCTGGCTCGCTTCCGGGGCTTGAAGAATTTCAA
GCTGAGTCAGTGGGAGACGTCTGAGGATCGTCCCTTTGAGCCGGAAGACTGGCGGCGGCT
GTTGCAGTTCGGCGACTACAAGGGAACCAAGAACCGTACTATTCGGGAAGCCTTGGTTGG
TGGCGTAAACCCGGGTATTCGTGTGGACGTCCATCTTCGCGCCGTGCCGGCCTCGCTCCG
CAGCAAGGCACAACCGCTTTCCTTGTTCTCGCTTCTGCGCCACGAGCACAAGCACACTGT
CGTCAACGTCAGTATGACTTTGAACTCTAGCGTCGAGCAACCCCTCAAGGCCAAGGAGGA
GCTCGTTGTTCAGTGTGGCGCTCGCCGAATAGTTGTCAATCCGGTCTTCTCGGCTGGTGA
CAACACGCCCAACAACGTGCACAAGTTTGATCGCTTCCTACACCCCGGCCGCAGTGCTAT
TGCCACCTGGATTGGTCCGATGACCTGGGGCGCTGTTCCCATTCTGGTCTTTAAGAACAA
GAAGACCGAGGAAGACCCGGAGGTGCTCGCCTCGGCGGATGCCGCTAAGGAGCCAATCGC
TCTCGATCGATTGGAGTTGATTGGCACCGGCACTGTCATCGCCCCCGACCCTGCTCGTGT
GATTGCCAAACGCGCTATTCTTGCCGGCCACCCATACAAGATCCACAAGAAGGTCGTCAC
CATTCGATACATGTTCTTCAATTCCGAAGACGTCAGCTGGTTCAAGGCTCTTCAGCTCTG
GACTCGCCGCGGCCGTAGTGGTTTCATCAAGGAAAGTCTG

#P_ellipsoideosporum
GCATCCTAACGTGCTGGCCCGTGAGCGTCTGGCTCGCTTCCGGGGCTTGAAGAATTTCAA
GCTGAGCCAGTGGGAGACGTCTGAGGATCGTCCCTTTGAGCCGGAAGACTGGCGACGGCT
CTTGCAGTTCGGCGACTACAAGGGAACCAAGAACCGTACTATTCGGGAAGCCTTGGTTGG
TGGCGTGAACCCGGGTATTCGTGTGGACGTCCATCTTCGCGCCGTGCCGGCCTCGCTCCG
CAGCAAGGCGCAGCCGCTTTCCTTGTTCTCGCTTCTGCGCCACGAGCACAAGCATACTGT
CGTCAACGTCAGTATGACTTTGAACTCTAGCGTCGAGCAACCCCTTAAGGCCAAGGAGGA
GCTCGTTGTTCAGTGTGGCGCTCGCCGAATAGTTGTCAATCCGGTCTTCTCGGCCGGTGA
CAACACGCCCAACAACGTGCACAAGTTTGACCGCTTCCTACACCCCGGCCGCAGTGCCAT
TGCCACCTGGATTGGTCCAATGACCTGGGGCGCCGTTCCCATTCTTGTCTTCAAGAACAA
GAAGACCGAGGAGGACCCGGAGGTGCTCGACTCGGCGGATGCCGCTAAGGAGCCAATTGC
TCTCGATCGATTGGAGTTGATTGCCACCGGTACTGTCATCGCCCCCGACCCTGCCCGCGT
GATTGCCAAACGCGCTATCGTTGCCGGCCACCCATAC-----------------------
------------------------------------------------------------
----------------------------------------
